# Supplementary material for: Human monocytotropic ehrlichiosis—A systematic review and analysis of the literature
Source: PLoS Negl Trop Dis. 2024 Aug 2;18(8):e0012377. doi: 10.1371/journal.pntd.0012377 (PMC11324158; doi:10.1371/journal.pntd.0012377)
Supplement: S1 Table — (XLSX) [file pntd.0012377.s009.xlsx]

## Sheet: Mastertable
Reference No. according to our search list	Paper retrieved	Data filled in	References checked	Remark	Year	First author	Title	Journal	Country of Study	Type of study	Study Period	if Excluded but still useful to Discussion: specify	Inclusion / exclusion of article Step 2 (full-text)	If exclusion, reason for exclusion	specify language why exclusion	Number of HME cases reported in the referene		cohort study: (HME out of how many cases of what)	Running patient No.	Comment	Patient specificity of data	No Data on Epidemiology	Patient's age (years), if not specific: median	Patient's sex	Most likely country of acquisition	Most likely province of acquisition	if imported: Time between end of trip and symptoms	Country of Diagnosis		autochtonus or imported case	Occupational/ recreational risk factor for tick bite	Occupational/ recreational risk factor for tick bite	Year of Acquisition	pre-existing conditions	Immunocompromised	if immunocompromised specify	pregnancy		No Data on Symptoms	symptomatic / asymptomatic	Data on individual symptoms available	Hospital admission	Time between first symptoms and presentation to hospital/physician	Duration of Hospital stay	Duration of Symptoms (fever)	Fever	highest temperature measured	Chills	Sweats
Reference																						Epidemiology																	Symptoms
Legend													0= exclusion	1= article not related to Human Ehrlichiosis						1 = internal duplicate, but useful infos in both studies	1=data specific for each patient	0= No Data		0= male	specify	specify	days	specify		0= autochtonus	0=no	if so specify	specify,; if not stated: year of publication	0= no	0=no		0=no	SSW	0= No Data	0= asymptomatic		0= no	in days	in days	in days	0= no	C°	0=no	0=no
	0= irretrievable	0= irretrievable	1 = yes	1= included via snowball search			Inclusion	264					1= inclusion	2= *other language, specify							0=data from case series where no distinction between patients can be made	1= Data available		1= female						1= imported	1=yes, unclear			otherwise specify	1=yes		1=yes		1= Data available	1= symptomatic		1= yes				1= yes		1=yes	1=yes
	1= yes	1= yes					Exclusion	692						3= review/overview/summary article																	2=yes, occupational						2=breast feeding
	2 = not yet	2 = not yet					Looked at	956						4= duplicate																	3=yes, recreational
	3=bei Biblio anfragen													5= article provided insufficient data
	4 = requested on research gate													6= only seroprevalence, no clinical cases
														7= veterinary publication on E									indicate if mean, median, + Agerange																					x= no hospitalisation
														8= letter, comment etc.							.= no data		. = no data	. = no data						.= no data	. = no data			. = no data	.= no data		. = no data			. = no data		.= no data	.= no data	.= no data		. = no data	.= no data	. = no data	. = no data
														9= article not obtainable
														if other reason, specify
Reference No. according to our search list	Paper retrieved	Data filled in	References checked	Remark	Year	First author	Title	Journal	Country of Study	Type of study	Study Period	if Excluded but still useful to Discussion: specify	Inclusion / exclusion of article Step 2 (full-text)	If exclusion, reason for exclusion2	specify Language	Number of HE cases reported in the referene	Number of cases already reported	Cohort study: (Human Ehrlichiosis out of how many cases of what)	Running patient No.	Comment	Patient specificity of data	No data on epidemiology	Patient's age (years), if not specific: median	Patient's sex	Most likely country of acquisition	Most likely province of acquisition	If imported: Time between end of trip and symptoms	Country of diagnosis	Province of diagnosis	Autochthonous or imported case	Occupational/ recreational risk factor for tick bite	If risk factor for tick bite specify	Year of Acquisition	Pre-existing medical conditions	Immunocompromised	If immunocompromised specify	Pregnancy	If pregnancy: which week	No Data on Symptoms	Symptomatic / asymptomatic	Data on individual symptoms available	Hospital admission	Time between first symptoms and presentation to hospital/physician	Duration of hospital stay	Duration of Symptoms (fever)	Fever	Highest temperature measured	Chills/rigor	Sweats
1	1	1	1		1982	C. A. Hoilien, M. Ristic, D. L. Huxsoll and G. Rapmund	RICKETTSIA-SENNETSU IN HUMAN-BLOOD MONOCYTE CULTURES - SIMILARITIES TO THE GROWTH-CYCLE OF EHRLICHIA-CANIS	Infection and Immunity					0	1	English
2	1	1	1		1987		New infection traced to ticks... Ehrlichiosis	Emergency Medicine (00136654)					0	3	English
3	1	1	1		1987	R. T. Ellison 3rd	Colorado tick fever or ehrlichiosis	JAMA : the journal of the American Medical Association					0	8	English
4	1	1	1		1987	S. A. Ewing, E. M. Johnson and K. M. Kocan	Human infection with Ehrlichia canis	N Engl J Med					0	8	English
5	1	1	1		1987	D. B. Fishbein, L. A. Sawyer and C. J. Holland	Unexplained febrile illnesses after exposure to ticks. Infection with an Ehrlichia?	Journal of the American Medical Association	USA	Case report	1986		1		English	6					1	1	59	0	USA	Georgia		USA	Georgia	0	3	walking in the woods	1986	Cardiac surgery	0		0		1	1	1	1	2	10	8	1	39.4	1	.
																					1	1	31	0	USA	Georgia		USA	Georgia	0	3	hunting	1986	.	0		0		1	1	1	1	2	11	10	1	40	1	.
																					1	1	53	0	USA	Georgia		USA	Georgia	0	3	outdoor activities	1986	.	.		0		1	1	0	.	3	7	7	1	.	.	.
																					1	1	40	0	USA	Georgia		USA	Georgia	0	3	outdoor activities	1986	.	.		0		1	1	0	.	4	10	8	1	.	.	.
																					1	1	26	0	USA	South Carolina		USA	Georgia	0	.	.	1986	.	.		0		1	1	0	0	0	x	3	1	.	.	.
																					1	1	40	1	USA	Missouri		USA	Georgia	0	.	.	1986	.	.		.		1	1	0	0	4	x	5	1	.	.	.
6	1	1	1		1987	D. B. Fishbein, L. A. Sawyer, J. E. McDade, C. J. Holland, J. Dawson and M. Ristic	EHRLICHIA-CANIS INFECTION IN HUMANS - A NEW ZOONOSIS	Journal of the American Veterinary Medical Association					0	5	English
7	1	1	1		1987	K. Maeda, N. Markowitz and R. C. Hawley	Human infection with Ehrlichia canis, a leukocyte rickettsia	New England Journal of Medicine	USA	Case Report	1986		1		English	1					1	1	51	0	USA	Arkansas		USA	Michigan	0	3	planting trees	1986	.	.		0		1	1	1	1	5	84	.	1	40.4	.	.
8	1	1	1		1988		Human Ehrlichiosis—United States	Archives of Dermatology			1988		0	5	English
9	1	1	1		1988	C. J. Pearce, M. E. Conrad, P. E. Nolan, D. B. Fishbein and J. E. Dawson	EHRLICHIOSIS - A CAUSE OF BONE-MARROW HYPOPLASIA IN HUMANS	American Journal of Hematology	USA	Case Report	1988		1		English	1					1	1	55	0	USA	Alabama		USA		0	3	hunting	1988	moderatly heavy social drinker	.		0		1	1	1	1	14	.	17	1	38.7	.	.
10	1	1	1		1989		Another tick-borne illness... ehrlichiosis, a rickettsial infection	Emergency Medicine (00136654)					0	3	English
11	1	1	1		1989	P. Brouqui, D. Raoult and E. Vidor	LACK OF CO-TRANSMISSION OF RICKETTSIA-CONORII AND EHRLICHIA-CANIS IN HUMAN-BEINGS IN THE SOUTH OF FRANCE	European Journal of Epidemiology					0	6
12	1	1	1		1989	M. E. Conrad	Ehrlichia canis: a tick-borne rickettsial-like infection in humans living in the southeastern United States	Am J Med Sci					0	3	English
13	1	1	1		1989	D. C. Dimmitt, D. B. Fishbein and J. E. Dawson	HUMAN EHRLICHIOSIS ASSOCIATED WITH CEREBROSPINAL-FLUID PLEOCYTOSIS - A CASE-REPORT	American Journal of Medicine	USA	Case report	1988		1		English	1					1	1	62	0	USA			USA		0	.		1988	.	.		0		1	1		1	6	.	.	1	39.4	1	.
14	1	1	1		1989	T. R. Eng, D. B. Fishbein, J. E. Dawson, C. R. Greene and M. Redus	SURVEILLANCE OF HUMAN EHRLICHIOSIS IN THE UNITED-STATES - 1988	8th Sesquiannual Meeting of the American Soc for Rickettsiology and Rickettsial Diseases			1988		0	10	English																													.
15	1	1	1		1989	D. B. Fishbein, A. Kemp, J. E. Dawson, N. R. Greene, M. A. Redus and D. H. Fields	HUMAN EHRLICHIOSIS - PROSPECTIVE ACTIVE SURVEILLANCE IN FEBRILE HOSPITALIZED-PATIENTS	Journal of Infectious Diseases	USA	Case report	1988		1		English	8		8/75 serum pairs			0	1	66 (median) 17-74 (range)	0	USA			USA	Georgia	0	.		1987-1988	.	.		0		1	1		1	.	.	.	1	39.4 (median)	1	1
																					0	1	66 (median) 17-74 (range)	0	USA			USA	Georgia	0	.		1987-1988	.	.		0		1	1		1	.	.	.	1	39.4 (median)	1	1
																					0	1	66 (median) 17-74 (range)	0	USA			USA	Georgia	0	.		1987-1988	.	.		0		1	1		1	.	.	.	1	39.4 (median)	1	1
																					0	1	66 (median) 17-74 (range)	0	USA			USA	Georgia	0	.		1987-1988	.	.		0		1	1		1	.	.	.	1	39.4 (median)	1	1
																					0	1	66 (median) 17-74 (range)	0	USA			USA	Georgia	0	.		1987-1988	.	.		0		1	1		1	.	.	.	1	39.4 (median)	1	1
																					0	1	66 (median) 17-74 (range)	0	USA			USA	Georgia	0	.		1987-1988	.	.		0		1	1		1	.	.	.	1	39.4 (median)	1	1
																					0	1	66 (median) 17-74 (range)	1	USA			USA	Georgia	0	.		1987-1988	.	.		.		1	1		1	.	.	.	1	39.4 (median)	0	0
																					0	1	66 (median) 17-74 (range)	1	USA			USA	Georgia	0	.		1987-1988	.	.		.		1	1		1	.	.	.	1	39.4 (median)	0	0
16	1	1	1		1989	J. R. Harkess	EHRLICHIOSIS - A CAUSE OF BONE-MARROW HYPOPLASIA IN HUMANS	American Journal of Hematology	USA	Case report	1989		1		English	3		3 out of 45 serologically proven ehrlichiosis patients in whom bone marrow biopsies were performed			1	1	59	1	USA			USA	Oklahoma	0	.		1989	.	.		0		1	1	1	.	.	.	.	1	.	1	.
																					1	1	40	0	USA			USA	Oklahoma	0	.		1989	.	.		0		1	1	1	.	.	.	.	1	.	.	.
																					1	1	66	1	USA			USA	Oklahoma	0	.		1989	.	.		0		1	1	1	.	.	.	.	1	.	.	.
17	1	1	1		1989	J. R. Harkess, S. A. Ewing, J. M. Crutcher, J. Kudlac, G. Mc Kee and G. R. Istre	Human Ehrlichiosis in Oklahoma	Journal of Infectious Diseases				Seven patients had a diagnosis which was inconsistent with a rickettsial disease, were nevertheless included in the analysis, therefore exclusion of the cases	0	5	English
18	1	1	1		1989	L. R. Petersen, L. A. Sawyer, D. B. Fishbein, P. W. Kelley, R. J. Thomas, L. A. Magnarelli, M. Redus and J. E. Dawson	An outbreak of ehrlichiosis in members of an army reserve unit exposed to ticks	Journal of Infectious Diseases	USA	Retrospectiv serological study	1987		1		English	9		9 out of 84 reservists			0	1	40 (median)	0	USA	New Jersey		USA		0	2	army field training	1985	.	.		0		1	1		0	.	x	.	1	40	.	.
																					0	1	40 (median)	0	USA	New Jersey		USA		0	2	army field training	1985	.	.		0		1	1		0		x	.	.	.	.	.
																					0	1	40 (median)	0	USA	New Jersey		USA		0	2	army field training	1985	.	.		0		1	1		0		x	.	.	.	.	.
																					0	1	40 (median)	0	USA	New Jersey		USA		0	2	army field training	1985	.	.		0		1	1		0		x	.	0	36.4	.	.
																					0	1	40 (median)	0	USA	New Jersey		USA		0	2	army field training	1985	.	.		0		1	1		0		x	.	1	39.4	.	.
																					0	1	40 (median)	0	USA	New Jersey		USA		0	2	army field training	1985	.	.		0		1	1		0		x	.	0	.	.	.
																					0	1	40 (median)	0	USA	New Jersey		USA		0	2	army field training	1985	.	.		0		1	1		0		x	.	.	.	.	.
																					0	1	40 (median)	0	USA	New Jersey		USA		0	2	army field training	1985	.	.		0		1	0		0		x	.	.	.	.	.
																					0	1	40 (median)	0	USA	New Jersey		USA		0	2	army field training	1985	.	.		0		1	0		0		x	.	.	.	.	.
19	1	1	1		1990		Rocky Mountain Spotted Fever and Human Ehrlichiosis—United States, 1989 Rocky Mountain Spotted Fever	Archives of Dermatology					0	1	English
20	1	1	1		1990	L. Barton, J. E. Dawson, G. W. Letson, A. Luisiri and A. J. Scalzo	Simultaneous ehrlichiosis and Lyme disease	Pediatric Infectious Disease Journal	USA	Case report	1989		1		English	1					1	1	3	1	USA	Missouri		USA		0	.		1989	.	.		0		1	1		1	7	12	.	1	40.3	.	.
21	1	1	1		1990	T. R. Eng, J. R. Harkess, D. B. Fishbein, J. E. Dawson, C. N. Greene, M. A. Redus and F. T. Satalowich	EPIDEMIOLOGIC, CLINICAL, AND LABORATORY FINDINGS OF HUMAN EHRLICHIOSIS IN THE UNITED-STATES, 1988	Jama-Journal of the American Medical Association	USA	Seroprevalence / Case report	1988	Fälle aus F14 enthalten + 6 neue	1		English	40					1	1	68	0	USA	Texas		USA		0	.		1988	hypertension, alcoholism	.		0		1	1	1	1	.	.	.	1	39	.	.
																					1	1	67	0	USA	Missouri		USA		0	3	regularly visiting a farm	1988	diabetes, COPD, splenectomy	1	splenectomy	0		1	1		1	.	.	.	1	39.2	1	.
																					0	1	42 (median), 4-82 (range)	0	USA			USA		0	2	military	1988	.	.		0		1	1		1	4 (median), 1-19 (range)	7 (median), 3-60 (range)	.	1	39.9 (median), 38.3-41.1 (range)	1	1
																					0	1	42 (median), 4-82 (range)	0	USA			USA		0	2	military	1988	.	.		0		1	1		1	4 (median), 1-19 (range)	7 (median), 3-60 (range)	.	1	39.9 (median), 38.3-41.1 (range)	1	1
																					0	1	42 (median), 4-82 (range)	0	USA			USA		0	2	military	1988	.	.		0		1	1		1	4 (median), 1-19 (range)	7 (median), 3-60 (range)	.	1	39.9 (median), 38.3-41.1 (range)	1	1
																					0	1	42 (median), 4-82 (range)	0	USA			USA		0	2	.	1988	.	.		0		1	1		1	4 (median), 1-19 (range)	7 (median), 3-60 (range)	.	1	39.9 (median), 38.3-41.1 (range)	1	1
																					0	1	42 (median), 4-82 (range)	0	USA			USA		0	2	.	1988	.	.		0		1	1		1	4 (median), 1-19 (range)	7 (median), 3-60 (range)	.	1	39.9 (median), 38.3-41.1 (range)	1	1
																					0	1	42 (median), 4-82 (range)	0	USA			USA		0	2	.	1988	.	.		0		1	1		1	4 (median), 1-19 (range)	7 (median), 3-60 (range)	.	1	39.9 (median), 38.3-41.1 (range)	1	1
																					0	1	42 (median), 4-82 (range)	0	USA			USA		0	2	.	1988	.	.		0		1	1		1	4 (median), 1-19 (range)	7 (median), 3-60 (range)	.	1	39.9 (median), 38.3-41.1 (range)	1	1
																					0	1	42 (median), 4-82 (range)	0	USA			USA		0	2	.	1988	.	.		0		1	1		1	4 (median), 1-19 (range)	7 (median), 3-60 (range)	.	1	39.9 (median), 38.3-41.1 (range)	1	0
																					0	1	42 (median), 4-82 (range)	0	USA			USA		0	3	.	1988	.	.		0		1	1		1	4 (median), 1-19 (range)	7 (median), 3-60 (range)	.	1	39.9 (median), 38.3-41.1 (range)	1	0
																					0	1	42 (median), 4-82 (range)	0	USA			USA		0	3	.	1988	.	.		0		1	1		1	4 (median), 1-19 (range)	7 (median), 3-60 (range)	.	1	39.9 (median), 38.3-41.1 (range)	1	0
																					0	1	42 (median), 4-82 (range)	0	USA			USA		0	3	.	1988	.	.		0		1	1		1	4 (median), 1-19 (range)	7 (median), 3-60 (range)	.	1	39.9 (median), 38.3-41.1 (range)	1	0
																					0	1	42 (median), 4-82 (range)	0	USA			USA		0	3	.	1988	.	.		0		1	1		1	4 (median), 1-19 (range)	7 (median), 3-60 (range)	.	1	39.9 (median), 38.3-41.1 (range)	1	0
																					0	1	42 (median), 4-82 (range)	0	USA			USA		0	3	.	1988	.	.		0		1	1		1	4 (median), 1-19 (range)	7 (median), 3-60 (range)	.	1	39.9 (median), 38.3-41.1 (range)	1	0
																					0	1	42 (median), 4-82 (range)	0	USA			USA		0	3	.	1988	.	.		0		1	1		1	4 (median), 1-19 (range)	7 (median), 3-60 (range)	.	1	39.9 (median), 38.3-41.1 (range)	1	0
																					0	1	42 (median), 4-82 (range)	0	USA			USA		0	3	.	1988	.	.		0		1	1		1	4 (median), 1-19 (range)	7 (median), 3-60 (range)	.	1	39.9 (median), 38.3-41.1 (range)	1	0
																					0	1	42 (median), 4-82 (range)	0	USA			USA		0	3	.	1988	.	.		0		1	1		1	4 (median), 1-19 (range)	7 (median), 3-60 (range)	.	1	39.9 (median), 38.3-41.1 (range)	1	0
																					0	1	42 (median), 4-82 (range)	0	USA			USA		0	3	.	1988	.	.		0		1	1		1	4 (median), 1-19 (range)	7 (median), 3-60 (range)	.	1	39.9 (median), 38.3-41.1 (range)	1	0
																					0	1	42 (median), 4-82 (range)	0	USA			USA		0	3	.	1988	.	.		0		1	1		1	4 (median), 1-19 (range)	7 (median), 3-60 (range)	.	1	39.9 (median), 38.3-41.1 (range)	1	0
																					0	1	42 (median), 4-82 (range)	0	USA			USA		0	3	.	1988	.	.		0		1	1		1	4 (median), 1-19 (range)	7 (median), 3-60 (range)	.	1	39.9 (median), 38.3-41.1 (range)	1	0
																					0	1	42 (median), 4-82 (range)	0	USA			USA		0	3	.	1988	.	.		0		1	1		1	4 (median), 1-19 (range)	7 (median), 3-60 (range)	.	1	39.9 (median), 38.3-41.1 (range)	1	0
																					0	1	42 (median), 4-82 (range)	0	USA			USA		0	.		1988	.	.		0		1	1		1	4 (median), 1-19 (range)	7 (median), 3-60 (range)	.	1	39.9 (median), 38.3-41.1 (range)	1	0
																					0	1	42 (median), 4-82 (range)	0	USA			USA		0	.		1988	.	.		0		1	1		1	4 (median), 1-19 (range)	7 (median), 3-60 (range)	.	1	39.9 (median), 38.3-41.1 (range)	1	0
																					0	1	42 (median), 4-82 (range)	0	USA			USA		0	.		1988	.	.		0		1	1		1	4 (median), 1-19 (range)	7 (median), 3-60 (range)	.	1	39.9 (median), 38.3-41.1 (range)	1	0
																					0	1	42 (median), 4-82 (range)	0	USA			USA		0	.		1988	.	.		0		1	1		1	4 (median), 1-19 (range)	7 (median), 3-60 (range)	.	1	39.9 (median), 38.3-41.1 (range)	0	0
																					0	1	42 (median), 4-82 (range)	0	USA			USA		0	.		1988	.	.		0		1	1		1	4 (median), 1-19 (range)	7 (median), 3-60 (range)	.	1	39.9 (median), 38.3-41.1 (range)	0	0
																					0	1	42 (median), 4-82 (range)	0	USA			USA		0	.		1988	.	.		0		1	1		1	4 (median), 1-19 (range)	7 (median), 3-60 (range)	.	1	39.9 (median), 38.3-41.1 (range)	0	0
																					0	1	42 (median), 4-82 (range)	0	USA			USA		0	.		1988	.	.		0		1	1		1	4 (median), 1-19 (range)	7 (median), 3-60 (range)	.	1	39.9 (median), 38.3-41.1 (range)	0	0
																					0	1	42 (median), 4-82 (range)	0	USA			USA		0	.		1988	.	.		0		1	1		1	4 (median), 1-19 (range)	7 (median), 3-60 (range)	.	1	39.9 (median), 38.3-41.1 (range)	0	0
																					0	1	42 (median), 4-82 (range)	0	USA			USA		0	.		1988	.	.		0		1	1		1	4 (median), 1-19 (range)	7 (median), 3-60 (range)	.	1	39.9 (median), 38.3-41.1 (range)	0	0
																					0	1	42 (median), 4-82 (range)	0	USA			USA		0	.		1988	.	.		0		1	1		1	4 (median), 1-19 (range)	7 (median), 3-60 (range)	.	1	39.9 (median), 38.3-41.1 (range)	0	0
																					0	1	42 (median), 4-82 (range)	0	USA			USA		0	.		1988	.	.		0		1	1		1	4 (median), 1-19 (range)	7 (median), 3-60 (range)	.	1	39.9 (median), 38.3-41.1 (range)	0	0
																					0	1	42 (median), 4-82 (range)	1	USA			USA		0	.		1988	.	.		.		1	1		1	4 (median), 1-19 (range)	7 (median), 3-60 (range)	.	1	39.9 (median), 38.3-41.1 (range)	0	0
																					0	1	42 (median), 4-82 (range)	1	USA			USA		0	.		1988	.	.		.		1	1		0	4 (median), 1-19 (range)	x	.	1	39.9 (median), 38.3-41.1 (range)	0	0
																					0	1	42 (median), 4-82 (range)	1	USA			USA		0	.		1988	.	.		.		1	1		0	4 (median), 1-19 (range)	x	.	1	39.9 (median), 38.3-41.1 (range)	0	.
																					0	1	42 (median), 4-82 (range)	1	USA			USA		0	.		1988	.	.		.		1	1		0	4 (median), 1-19 (range)	x	.	1	39.9 (median), 38.3-41.1 (range)	0	.
																					0	1	42 (median), 4-82 (range)	1	USA			USA		0	.		1988	.	.		.		1	1		0	4 (median), 1-19 (range)	x	.	1	39.9 (median), 38.3-41.1 (range)	0	.
																					0	1	42 (median), 4-82 (range)	1	USA			USA		0	.		1988	.	.		.		1	1		0	4 (median), 1-19 (range)	x	.	1	39.9 (median), 38.3-41.1 (range)	.	.
																					0	1	42 (median), 4-82 (range)	1	USA			USA		0	.		1988	.	.		.		0
22	1	1	1		1990	J. E. McDade	Ehrlichiosis--a disease of animals and humans	J Infect Dis					0	5	English
23	1	1	1		1991	K. C. Abbott, S. J. Vukelja, C. E. Smith, C. K. McAllister, K. A. Konkol, T. J. Orourke, C. J. Holland and M. Ristic	HEMOPHAGOCYTIC SYNDROME - A CAUSE OF PANCYTOPENIA IN HUMAN EHRLICHIOSIS	American Journal of Hematology	USA	Case report	1991		1		English	1					1	1	67	0	USA			USA	Texas	0	3	camping	1991	.	.		0		1	1	1	1	21	42	.	1	40	1	1
24	1	1	1		1991	J. S. Dumler, P. Brouqui, J. Aronson, J. P. Taylor and D. H. Walker	Identification of Ehrlichia in human tissue [6]	New England Journal of Medicine	USA	Letter to the editor with case report	1991		1		English	1					1	1	67	0	USA	Texas		USA		0	.		1991	.	.		0		1	1	1	1	.	3	.	1	39.6	.	.
25	1	1	1		1991	A. Ghorbel, M. F. Kennou, S. Benhamed, M. Benjemaa and E. Vidor	HUMAN EHRLICHIOSIS IN TUNISIA - PRELIMINARY-STUDY	Medecine Et Maladies Infectieuses	Tunisia	Serologic study / Case report	1989	Diskussion Coinfection	1		French	5					0	1	33 (median), 29 - 44 (range)	0	Tunisia			Tunisia		0	.		1989	.	.		0		1	1		1	.	.	.	1	.	.	.
																					0	1	33 (median), 29 - 44 (range)	0	Tunisia			Tunisia		0	.		1989	.	.		0		1	1		1	.	.	.	1	.	.	.
																					0	1	33 (median), 29 - 44 (range)	0	Tunisia			Tunisia		0	.		1989	.	.		0		1	1		1	.	.	.	1	.	.	.
																					0	1	33 (median), 29 - 44 (range)	0	Tunisia			Tunisia		0	.		1989	.	.		0		1	1		1	.	.	.	1	.	.	.
																					0	1	33 (median), 29 - 44 (range)	0	Tunisia			Tunisia		0	.		1989	.	.		0		1	1		1	.	.	.	1	.	.	.
26	1	1	1		1991	D. G. Malpass, H. S. Heiman and C. V. Sumaya	Childhood Ehrlichiosis: A case report and review of the literature	International Pediatrics	USA	Case report	1991		1		English	1					1	1	8	1	USA			USA	Texas	0	.		1988	.	.		0		1	1	1	1	.	8	.	1	40.7	.	.
27	1	1	1		1991	J. D. Morais, J. E. Dawson, C. Greene, A. R. Filipe, L. C. Galhardas and F. Bacellar	First European case of ehrlichiosis	Lancet	Portugal	Case report	1991		1		English	1					1	1	21	0	Portugal			Portugal		0	.		1991	.	.		0		1	1		1	3	14	7	1	39.5	.	.
28	1	1	1		1991	M. Moskovitz, R. Fadden and T. Min	HUMAN EHRLICHIOSIS - A RICKETTSIAL DISEASE ASSOCIATED WITH SEVERE CHOLESTASIS AND MULTISYSTEMIC DISEASE	Journal of Clinical Gastroenterology	USA	Case report	1988		1		English	1					1	1	56	0	USA	Virginia		USA	Pennsylvania	0	2	national guard maneuvers	1988	inactive ulcerative colitis on maintenance therapy with sulfasalazine for 10 years	1	Sulfasalazin	0		1	1	1	1	.	51	.	1	38.3	.	.
29	1	1	1		1991	D. Parzy, B. Davoust, G. Raphenon and E. Vidor	Canine ehrlichiosis in Senegal: Human and canine seroepidemiologic survey in Dakar	Medecine Tropicale				Discussion Senegal	0	6	French
30	1	1	1		1991	G. H. Reed	ERLICHIOSIS - ANOTHER HUMAN TICK-BORNE DISEASE	Journal of Environmental Health					0	3	English
31	1	1	1		1991	Y. Rikihisa	The tribe Ehrlichieae and ehrlichial diseases	Clin Microbiol Rev					0	5	English
32	1	1	1		1992	J. S. Dumler and D. H. Walker	HEMATOPATHOLOGY OF HUMAN EHRLICHIOSIS - BONE-MARROW FINDINGS IN SEROLOGICALLY CONFIRMED CASES	Laboratory Investigation				Angaben zu Morulae	0	5	English
33	1	1	1		1992	B. E. Dunn, T. P. Monson, J. S. Dumler, C. C. Morris, A. B. Westbrook, J. L. Duncan, J. E. Dawson, K. G. Sims and B. E. Anderson	IDENTIFICATION OF EHRLICHIA-CHAFFEENSIS MORULAE IN CEREBROSPINAL-FLUID MONONUCLEAR-CELLS	Journal of Clinical Microbiology	USA	Case report	1991		1		English	1					1	1	72	0	USA	Arkansas		USA	Arkansas	0	.	.	1991	.	.		0		1	1	1	1	.	32	.	1	38.8	1	.
34	1	1			1992	D. P. Goldman, A. W. Artenstein and C. D. Bolan	HUMAN EHRLICHIOSIS - A NEWLY RECOGNIZED TICK-BORNE DISEASE	American Family Physician					0	3	English
35	1	1	1		1992	T. J. Marrie and D. Raoult	RICKETTSIAL INFECTIONS OF THE CENTRAL-NERVOUS-SYSTEM	Seminars in Neurology					0	3	English
36	1	1	1		1992	M. H. Rathore	INFECTION DUE TO EHRLICHIA-CANIS IN CHILDREN	Southern Medical Journal	USA	Case report	.		1		English	2					1	1	3	0	USA			USA		0	.	.	1992	.	.		0		1	1	1	1	1	.	.	1	39.8	.	.
																					1	1	2	1	USA			USA		0	.	.	1992	.	.		0		1	1	1	1	.	6	.	1	37.9	.	.
37	1	1	1		1992	J. L. Sanchez, W. H. Candler, D. B. Fishbein, C. R. Greene, T. R. Coté, D. J. Kelly, D. P. Driggers and B. J. Johnson	A cluster of tick-borne infections: association with military training and asymptomatic infections due to Rickettsia rickettsii	Trans R Soc Trop Med Hyg					0	5
38	1	1	1		1992	E. Taylor and J. T. Sinnott 4th	Ehrlichiosis	Infection control and hospital epidemiology : the official journal of the Society of Hospital Epidemiologists of America					0	3
39	1	1	1		1992	I. J. Uhaa, J. D. Maclean, C. R. Greene and D. B. Fishbein	A CASE OF HUMAN EHRLICHIOSIS ACQUIRED IN MALI - CLINICAL AND LABORATORY FINDINGS	American Journal of Tropical Medicine and Hygiene	USA	Case report	1990		1		English	1					1	1	24	1	Mali		already symptomatic on return	Canada		1	3	lived in the countryside with indigenous African families in wooded and swampy areas	1990	.	.	.	.	.	1	1	1	1	10	.	16	1	37.8	1	.
40	1	1	1		1993	J. S. Dumler, J. E. Dawson and D. H. Walker	HUMAN EHRLICHIOSIS - HEMATOPATHOLOGY AND IMMUNOHISTOLOGIC DETECTION OF EHRLICHIA-CHAFFEENSIS	Human Pathology				Daten zu Morulae; sonst nur Labordaten, keine Klinik	0	5	English
41	1	1	1		1993	J. S. Dumler, W. L. Sutker and D. H. Walker	PERSISTENT INFECTION WITH EHRLICHIA-CHAFFEENSIS	Clinical Infectious Diseases	USA	Case report	1988		1		English	1					1	1	68	0	USA			USA		0	.		1988	lobectomy of the right upper lobe for an abscess (1960), mild hypertension, alcohol intake of 6 -10 beers per day	.	.	0		1	1	1	1	7	68	.	1	39	.	.
42	1	1	1		1993	G. E. Mathisen, P. J. Weiss and C. A. Kennedy	PNEUMONIA, ASEPTIC-MENINGITIS, AND LEUKOPENIA IN A 28-YEAR-OLD MAN	Clinical Infectious Diseases	USA	Case report	1993		1		English	1					1	1	28	0	USA	Missouri		USA	California	0	3	hunting	1991	.	.	.	0		1	1		1	3	6	.	1	38.4	.	.
43	1	1	1		1993	C. D. Paddock, D. P. Suchard, K. L. Grumbach, W. K. Hadley, R. L. Kerschmann, N. W. Abbey, J. E. Dawson, B. E. Anderson, K. G. Sims and J. S. Dumler	Brief report: fatal seronegative ehrlichiosis in a patient with HIV infection	New England Journal of Medicine	USA	Case report	1992		1		English	1					1	1	41	1	USA	Arkansas		USA	California	0	.	.	1992	HIV-positive CD4 63, has had intestinal strongyloidiasis and recurrent oropharyngeal candidiasis	1	HIV +	.		1	1	1	1	.	.	.	1	40	1	.
44	1	1	1		1993	D. H. Spach, W. C. Liles, G. L. Campbell, R. E. Quick, D. E. Anderson and T. R. Fritsche	TICK-BORNE DISEASES IN THE UNITED-STATES	New England Journal of Medicine					0	3	English
45	1	1	1	Snowball S8	1993	Fichtenbaum CJ, Peterson LR, Weil GJ	Ehrlichiosis presenting as a life threatening rllness with features of the toxic shock syndrome. Am J Med. 1993;95:351-357. 2. Maeda K, Markowitz N, Hawl	The American Journal of Medicine	USA	Case report	1989 - 1992		1		English	9					1	1	46	0	USA			USA	Washington	0	3	hunting	1993	antrectomy, splenectomy, nephrolithiasis	1	splenectomy	0		1	1		1	.	25	.	1	.	1	.
																					1	1	37	0	USA	Missouri		USA	Washington	0	3	hunting	1993	hypertension, gastric ulcer	0		0		1	1		1	.	5	.	1	40	1	.
																					1	1	6.5	0	USA	Missouri		USA	Washington	0	3	camping	1993	0	0		0		1	1		1	.	28	.	1	40	1	.
																					1	1	13.5	1	USA			USA	Washington	0	3	camping	1993	0	0		.		1	1		1	.	15	.	1	.	1	.
																					1	1	7.3	1	USA			USA	Washington	0	3	camping	1993	0	0		0		1	1		1	.	6	.	1	.	1	.
												.									1	1	41	0	USA			USA	Washington	0	3	camping	1993	0	0		0		1	1		1	.	6	.	1	.	1	.
																					1	1	3	0	USA			USA	Washington	0	3	hiking	1993	0	0		0		1	1		1	.	12	.	1	.	1	.
																					1	1	2.1	1	USA			USA	Washington	0	3	hiking	1993	0	0		0		1	1		1	.	5	.	1	.	1	.
																					1	1	37	0	USA			USA	Washington	0	2	works in wooded area	1993	HIV +, CD4 count 199 cells/mm3	1	HIV +	0		1	1		1	.	7	.	1	.	1	.
46	1	1	1		1994	P. Brouqui, C. Le Cam, P. J. Kelly, R. Laurens, A. Tounkara, S. Sawadogo, V. lo-Marcel, L. Gondao, B. Faugere, J. Delmont, A. Bourgeade and D. Raoult	Serologic evidence for human ehrlichiosis in Africa	European Journal of Epidemiology					0	6	English
47	1	1	1		1994	E. D. Everett, K. A. Evans, R. B. Henry and G. McDonald	HUMAN EHRLICHIOSIS IN ADULTS AFTER TICK EXPOSURE - DIAGNOSIS USING POLYMERASE CHAIN-REACTION	Annals of Internal Medicine	USA	Case report	1989-1992		1		English	30					0	1	22 - 79 (range)	0	USA			USA		0	.		1989-1992	.	.		0		1	1		1	3 (median), 1 - 6 (range)	.	.	1	.	1	.
																					0	1	22 - 79 (range)	0	USA			USA		0	.		1989-1992	.	.		0		1	1		1	3 (median), 1 - 6 (range)	.	.	1	.	1	.
																					0	1	22 - 79 (range)	0	USA			USA		0	.		1989-1992	.	.		0		1	1		1	3 (median), 1 - 6 (range)	.	.	1	.	1	.
																					0	1	22 - 79 (range)	0	USA			USA		0	.		1989-1992	.	.		0		1	1		1	3 (median), 1 - 6 (range)	.	.	1	.	1	.
																					0	1	22 - 79 (range)	0	USA			USA		0	.		1989-1992	.	.		0		1	1		1	3 (median), 1 - 6 (range)	.	.	1	.	1	.
																					0	1	22 - 79 (range)	0	USA			USA		0	.		1989-1992	.	.		0		1	1		1	3 (median), 1 - 6 (range)	.	.	1	.	1	.
																					0	1	22 - 79 (range)	0	USA			USA		0	.		1989-1992	.	.		0		1	1		1	3 (median), 1 - 6 (range)	.	.	1	.	1	.
																					0	1	22 - 79 (range)	0	USA			USA		0	.		1989-1992	.	.		0		1	1		1	3 (median), 1 - 6 (range)	.	.	1	.	1	.
																					0	1	22 - 79 (range)	0	USA			USA		0	.		1989-1992	.	.		0		1	1		1	3 (median), 1 - 6 (range)	.	.	1	.	1	.
																					0	1	22 - 79 (range)	0	USA			USA		0	.		1989-1992	.	.		0		1	1		1	3 (median), 1 - 6 (range)	.	.	1	.	1	.
																					0	1	22 - 79 (range)	0	USA			USA		0	.		1989-1992	.	.		0		1	1		1	3 (median), 1 - 6 (range)	.	.	1	.	1	.
																					0	1	22 - 79 (range)	0	USA			USA		0	.		1989-1992	.	.		0		1	1		1	3 (median), 1 - 6 (range)	.	.	1	.	1	.
																					0	1	22 - 79 (range)	0	USA			USA		0	.		1989-1992	.	.		0		1	1		1	3 (median), 1 - 6 (range)	.	.	1	.	1	.
																					0	1	22 - 79 (range)	0	USA			USA		0	.		1989-1992	.	.		0		1	1		1	3 (median), 1 - 6 (range)	.	.	1	.	1	.
																					0	1	22 - 79 (range)	0	USA			USA		0	.		1989-1992	.	.		0		1	1		1	3 (median), 1 - 6 (range)	.	.	1	.	1	.
																					0	1	22 - 79 (range)	0	USA			USA		0	.		1989-1992	.	.		0		1	1		1	3 (median), 1 - 6 (range)	.	.	1	.	1	.
																					0	1	22 - 79 (range)	0	USA			USA		0	.		1989-1992	.	.		0		1	1		1	3 (median), 1 - 6 (range)	.	.	1	.	1	.
																					0	1	22 - 79 (range)	0	USA			USA		0	.		1989-1992	.	.		0		1	1		1	3 (median), 1 - 6 (range)	.	.	1	.	1	.
																					0	1	22 - 79 (range)	0	USA			USA		0	.		1989-1992	.	.		0		1	1		1	3 (median), 1 - 6 (range)	.	.	1	.	1	.
																					0	1	22 - 79 (range)	0	USA			USA		0	.		1989-1992	.	.		0		1	1		1	3 (median), 1 - 6 (range)	.	.	1	.	1	.
																					0	1	22 - 79 (range)	1	USA			USA		0	.		1989-1992	.	.		.		1	1		1	3 (median), 1 - 6 (range)	.	.	1	.	1	.
																					0	1	22 - 79 (range)	1	USA			USA		0	.		1989-1992	.	.		.		1	1		1	3 (median), 1 - 6 (range)	.	.	1	.	1	.
																					0	1	22 - 79 (range)	1	USA			USA		0	.		1989-1992	.	.		.		1	1		1	3 (median), 1 - 6 (range)	.	.	1	.	0	.
																					0	1	22 - 79 (range)	1	USA			USA		0	.		1989-1992	.	.		.		1	1		0	3 (median), 1 - 6 (range)	x	.	1	.	0	.
																					0	1	22 - 79 (range)	1	USA			USA		0	.		1989-1992	.	.		.		1	1		0	3 (median), 1 - 6 (range)	x	.	1	.	0	.
																					0	1	22 - 79 (range)	1	USA			USA		0	.		1989-1992	.	.		.		1	1		0	3 (median), 1 - 6 (range)	x	.	1	.	0	.
																					0	1	22 - 79 (range)	1	USA			USA		0	.		1989-1992	.	.		.		1	1		0	3 (median), 1 - 6 (range)	x	.	1	.	0	.
																					0	1	22 - 79 (range)	1	USA			USA		0	.		1989-1992	.	.		.		1	1		0	3 (median), 1 - 6 (range)	x	.	1	.	0	.
																					0	1	22 - 79 (range)	1	USA			USA		0	.		1989-1992	.	.		.		1	1		0	3 (median), 1 - 6 (range)	x	.	1	.	0	.
																					0	1	22 - 79 (range)	1	USA			USA		0	.		1989-1992	.	.		.		1	1		0	3 (median), 1 - 6 (range)	x	.	1	.	0	.
48	1	1	1		1994	D. B. Fishbein, J. E. Dawson and L. E. Robinson	HUMAN EHRLICHIOSIS IN THE UNITED-STATES, 1985 TO 1990	Annals of Internal Medicine	USA	Case series	1985-1990		1		English	237					0	1	44 (median)	0	USA	Oklahoma		USA	.	0	.	.	1985-1990	.	.		0		1	1		1	5 (mean), 4 (median), 0-35 (range)	6.3 (mean), 5 (median), 1 - 35 (range)	.	1	.	1	1
																					0	1	44 (median)	0	USA	Oklahoma		USA	.	0	.	.	1985-1990	.	.		0		1	1		1	5 (mean), 4 (median), 0-35 (range)	6.3 (mean), 5 (median), 1 - 35 (range)	.	1	.	1	1
																					0	1	44 (median)	0	USA	Oklahoma		USA	.	0	.	.	1985-1990	.	.		0		1	1		1	5 (mean), 4 (median), 0-35 (range)	6.3 (mean), 5 (median), 1 - 35 (range)	.	1	.	1	1
																					0	1	44 (median)	0	USA	Oklahoma		USA	.	0	.	.	1985-1990	.	.		0		1	1		1	5 (mean), 4 (median), 0-35 (range)	6.3 (mean), 5 (median), 1 - 35 (range)	.	1	.	1	1
																					0	1	44 (median)	0	USA	Oklahoma		USA	.	0	.	.	1985-1990	.	.		0		1	1		1	5 (mean), 4 (median), 0-35 (range)	6.3 (mean), 5 (median), 1 - 35 (range)	.	1	.	1	1
																					0	1	44 (median)	0	USA	Oklahoma		USA	.	0	.	.	1985-1990	.	.		0		1	1		1	5 (mean), 4 (median), 0-35 (range)	6.3 (mean), 5 (median), 1 - 35 (range)	.	1	.	1	1
																					0	1	44 (median)	0	USA	Oklahoma		USA	.	0	.	.	1985-1990	.	.		0		1	1		1	5 (mean), 4 (median), 0-35 (range)	6.3 (mean), 5 (median), 1 - 35 (range)	.	1	.	1	1
																					0	1	44 (median)	0	USA	Oklahoma		USA	.	0	.	.	1985-1990	.	.		0		1	1		1	5 (mean), 4 (median), 0-35 (range)	6.3 (mean), 5 (median), 1 - 35 (range)	.	1	.	1	1
																					0	1	44 (median)	0	USA	Oklahoma		USA	.	0	.	.	1985-1990	.	.		0		1	1		1	5 (mean), 4 (median), 0-35 (range)	6.3 (mean), 5 (median), 1 - 35 (range)	.	1	.	1	1
																					0	1	44 (median)	0	USA	Oklahoma		USA	.	0	.	.	1985-1990	.	.		0		1	1		1	5 (mean), 4 (median), 0-35 (range)	6.3 (mean), 5 (median), 1 - 35 (range)	.	1	.	1	1
																					0	1	44 (median)	0	USA	Oklahoma		USA	.	0	.	.	1985-1990	.	.		0		1	1		1	5 (mean), 4 (median), 0-35 (range)	6.3 (mean), 5 (median), 1 - 35 (range)	.	1	.	1	1
																					0	1	44 (median)	0	USA	Oklahoma		USA	.	0	.	.	1985-1990	.	.		0		1	1		1	5 (mean), 4 (median), 0-35 (range)	6.3 (mean), 5 (median), 1 - 35 (range)	.	1	.	1	1
																					0	1	44 (median)	0	USA	Oklahoma		USA	.	0	.	.	1985-1990	.	.		0		1	1		1	5 (mean), 4 (median), 0-35 (range)	6.3 (mean), 5 (median), 1 - 35 (range)	.	1	.	1	1
																					0	1	44 (median)	0	USA	Oklahoma		USA	.	0	.	.	1985-1990	.	.		0		1	1		1	5 (mean), 4 (median), 0-35 (range)	6.3 (mean), 5 (median), 1 - 35 (range)	.	1	.	1	1
																					0	1	44 (median)	0	USA	Oklahoma		USA	.	0	.	.	1985-1990	.	.		0		1	1		1	5 (mean), 4 (median), 0-35 (range)	6.3 (mean), 5 (median), 1 - 35 (range)	.	1	.	1	1
																					0	1	44 (median)	0	USA	Oklahoma		USA	.	0	.	.	1985-1990	.	.		0		1	1		1	5 (mean), 4 (median), 0-35 (range)	6.3 (mean), 5 (median), 1 - 35 (range)	.	1	.	1	1
																					0	1	44 (median)	0	USA	Oklahoma		USA	.	0	.	.	1985-1990	.	.		0		1	1		1	5 (mean), 4 (median), 0-35 (range)	6.3 (mean), 5 (median), 1 - 35 (range)	.	1	.	1	1
																					0	1	44 (median)	0	USA	Oklahoma		USA	.	0	.	.	1985-1990	.	.		0		1	1		1	5 (mean), 4 (median), 0-35 (range)	6.3 (mean), 5 (median), 1 - 35 (range)	.	1	.	1	1
																					0	1	44 (median)	0	USA	Oklahoma		USA	.	0	.	.	1985-1990	.	.		0		1	1		1	5 (mean), 4 (median), 0-35 (range)	6.3 (mean), 5 (median), 1 - 35 (range)	.	1	.	1	1
																					0	1	44 (median)	0	USA	Oklahoma		USA	.	0	.	.	1985-1990	.	.		0		1	1		1	5 (mean), 4 (median), 0-35 (range)	6.3 (mean), 5 (median), 1 - 35 (range)	.	1	.	1	1
																					0	1	44 (median)	0	USA	Oklahoma		USA	.	0	.	.	1985-1990	.	.		0		1	1		1	5 (mean), 4 (median), 0-35 (range)	6.3 (mean), 5 (median), 1 - 35 (range)	.	1	.	1	1
																					0	1	44 (median)	0	USA	Oklahoma		USA	.	0	.	.	1985-1990	.	.		0		1	1		1	5 (mean), 4 (median), 0-35 (range)	6.3 (mean), 5 (median), 1 - 35 (range)	.	1	.	1	1
																					0	1	44 (median)	0	USA	Oklahoma		USA	.	0	.	.	1985-1990	.	.		0		1	1		1	5 (mean), 4 (median), 0-35 (range)	6.3 (mean), 5 (median), 1 - 35 (range)	.	1	.	1	1
																					0	1	44 (median)	0	USA	Oklahoma		USA	.	0	.	.	1985-1990	.	.		0		1	1		1	5 (mean), 4 (median), 0-35 (range)	6.3 (mean), 5 (median), 1 - 35 (range)	.	1	.	1	1
																					0	1	44 (median)	0	USA	Oklahoma		USA	.	0	.	.	1985-1990	.	.		0		1	1		1	5 (mean), 4 (median), 0-35 (range)	6.3 (mean), 5 (median), 1 - 35 (range)	.	1	.	1	1
																					0	1	44 (median)	0	USA	Oklahoma		USA	.	0	.	.	1985-1990	.	.		0		1	1		1	5 (mean), 4 (median), 0-35 (range)	6.3 (mean), 5 (median), 1 - 35 (range)	.	1	.	1	1
																					0	1	44 (median)	0	USA	Oklahoma		USA	.	0	.	.	1985-1990	.	.		0		1	1		1	5 (mean), 4 (median), 0-35 (range)	6.3 (mean), 5 (median), 1 - 35 (range)	.	1	.	1	1
																					0	1	44 (median)	0	USA	Oklahoma		USA	.	0	.	.	1985-1990	.	.		0		1	1		1	5 (mean), 4 (median), 0-35 (range)	6.3 (mean), 5 (median), 1 - 35 (range)	.	1	.	1	1
																					0	1	44 (median)	0	USA	Oklahoma		USA	.	0	.	.	1985-1990	.	.		0		1	1		1	5 (mean), 4 (median), 0-35 (range)	6.3 (mean), 5 (median), 1 - 35 (range)	.	1	.	1	1
																					0	1	44 (median)	0	USA	Oklahoma		USA	.	0	.	.	1985-1990	.	.		0		1	1		1	5 (mean), 4 (median), 0-35 (range)	6.3 (mean), 5 (median), 1 - 35 (range)	.	1	.	1	1
																					0	1	44 (median)	0	USA	Oklahoma		USA	.	0	.	.	1985-1990	.	.		0		1	1		1	5 (mean), 4 (median), 0-35 (range)	6.3 (mean), 5 (median), 1 - 35 (range)	.	1	.	1	1
																					0	1	44 (median)	0	USA	Oklahoma		USA	.	0	.	.	1985-1990	.	.		0		1	1		1	5 (mean), 4 (median), 0-35 (range)	6.3 (mean), 5 (median), 1 - 35 (range)	.	1	.	1	1
																					0	1	44 (median)	0	USA	Oklahoma		USA	.	0	.	.	1985-1990	.	.		0		1	1		1	5 (mean), 4 (median), 0-35 (range)	6.3 (mean), 5 (median), 1 - 35 (range)	.	1	.	1	1
																					0	1	44 (median)	0	USA	Oklahoma		USA	.	0	.	.	1985-1990	.	.		0		1	1		1	5 (mean), 4 (median), 0-35 (range)	6.3 (mean), 5 (median), 1 - 35 (range)	.	1	.	1	1
																					0	1	44 (median)	0	USA	Oklahoma		USA	.	0	.	.	1985-1990	.	.		0		1	1		1	5 (mean), 4 (median), 0-35 (range)	6.3 (mean), 5 (median), 1 - 35 (range)	.	1	.	1	1
																					0	1	44 (median)	0	USA	Oklahoma		USA	.	0	.	.	1985-1990	.	.		0		1	1		1	5 (mean), 4 (median), 0-35 (range)	6.3 (mean), 5 (median), 1 - 35 (range)	.	1	.	1	1
																					0	1	44 (median)	0	USA	Oklahoma		USA	.	0	.	.	1985-1990	.	.		0		1	1		1	5 (mean), 4 (median), 0-35 (range)	6.3 (mean), 5 (median), 1 - 35 (range)	.	1	.	1	1
																					0	1	44 (median)	0	USA	Oklahoma		USA	.	0	.	.	1985-1990	.	.		0		1	1		1	5 (mean), 4 (median), 0-35 (range)	6.3 (mean), 5 (median), 1 - 35 (range)	.	1	.	1	1
																					0	1	44 (median)	0	USA	Oklahoma		USA	.	0	.	.	1985-1990	.	.		0		1	1		1	5 (mean), 4 (median), 0-35 (range)	6.3 (mean), 5 (median), 1 - 35 (range)	.	1	.	1	1
																					0	1	44 (median)	0	USA	Oklahoma		USA	.	0	.	.	1985-1990	.	.		0		1	1		1	5 (mean), 4 (median), 0-35 (range)	6.3 (mean), 5 (median), 1 - 35 (range)	.	1	.	1	1
																					0	1	44 (median)	0	USA	Oklahoma		USA	.	0	.	.	1985-1990	.	.		0		1	1		1	5 (mean), 4 (median), 0-35 (range)	6.3 (mean), 5 (median), 1 - 35 (range)	.	1	.	1	1
																					0	1	44 (median)	0	USA	Oklahoma		USA	.	0	.	.	1985-1990	.	.		0		1	1		1	5 (mean), 4 (median), 0-35 (range)	6.3 (mean), 5 (median), 1 - 35 (range)	.	1	.	1	1
																					0	1	44 (median)	0	USA	Oklahoma		USA	.	0	.	.	1985-1990	.	.		0		1	1		1	5 (mean), 4 (median), 0-35 (range)	6.3 (mean), 5 (median), 1 - 35 (range)	.	1	.	1	1
																					0	1	44 (median)	0	USA	Oklahoma		USA	.	0	.	.	1985-1990	.	.		0		1	1		1	5 (mean), 4 (median), 0-35 (range)	6.3 (mean), 5 (median), 1 - 35 (range)	.	1	.	1	1
																					0	1	44 (median)	0	USA	Oklahoma		USA	.	0	.	.	1985-1990	.	.		0		1	1		1	5 (mean), 4 (median), 0-35 (range)	6.3 (mean), 5 (median), 1 - 35 (range)	.	1	.	1	1
																					0	1	44 (median)	0	USA	Oklahoma		USA	.	0	.	.	1985-1990	.	.		0		1	1		1	5 (mean), 4 (median), 0-35 (range)	6.3 (mean), 5 (median), 1 - 35 (range)	.	1	.	1	1
																					0	1	44 (median)	0	USA	Oklahoma		USA	.	0	.	.	1985-1990	.	.		0		1	1		1	5 (mean), 4 (median), 0-35 (range)	6.3 (mean), 5 (median), 1 - 35 (range)	.	1	.	1	1
																					0	1	44 (median)	0	USA	Oklahoma		USA	.	0	.	.	1985-1990	.	.		0		1	1		1	5 (mean), 4 (median), 0-35 (range)	6.3 (mean), 5 (median), 1 - 35 (range)	.	1	.	1	1
																					0	1	44 (median)	0	USA	Oklahoma		USA	.	0	.	.	1985-1990	.	.		0		1	1		1	5 (mean), 4 (median), 0-35 (range)	6.3 (mean), 5 (median), 1 - 35 (range)	.	1	.	1	1
																					0	1	44 (median)	0	USA	Oklahoma		USA	.	0	.	.	1985-1990	.	.		0		1	1		1	5 (mean), 4 (median), 0-35 (range)	6.3 (mean), 5 (median), 1 - 35 (range)	.	1	.	1	1
																					0	1	44 (median)	0	USA	Oklahoma		USA	.	0	.	.	1985-1990	.	.		0		1	1		1	5 (mean), 4 (median), 0-35 (range)	6.3 (mean), 5 (median), 1 - 35 (range)	.	1	.	1	1
																					0	1	44 (median)	0	USA	Oklahoma		USA	.	0	.	.	1985-1990	.	.		0		1	1		1	5 (mean), 4 (median), 0-35 (range)	6.3 (mean), 5 (median), 1 - 35 (range)	.	1	.	1	1
																					0	1	44 (median)	0	USA	Oklahoma		USA	.	0	.	.	1985-1990	.	.		0		1	1		1	5 (mean), 4 (median), 0-35 (range)	6.3 (mean), 5 (median), 1 - 35 (range)	.	1	.	1	1
																					0	1	44 (median)	0	USA	Oklahoma		USA	.	0	.	.	1985-1990	.	.		0		1	1		1	5 (mean), 4 (median), 0-35 (range)	6.3 (mean), 5 (median), 1 - 35 (range)	.	1	.	1	1
																					0	1	44 (median)	0	USA	Oklahoma		USA	.	0	.	.	1985-1990	.	.		0		1	1		1	5 (mean), 4 (median), 0-35 (range)	6.3 (mean), 5 (median), 1 - 35 (range)	.	1	.	1	1
																					0	1	44 (median)	0	USA	Oklahoma		USA	.	0	.	.	1985-1990	.	.		0		1	1		1	5 (mean), 4 (median), 0-35 (range)	6.3 (mean), 5 (median), 1 - 35 (range)	.	1	.	1	1
																					0	1	44 (median)	0	USA	Oklahoma		USA	.	0	.	.	1985-1990	.	.		0		1	1		1	5 (mean), 4 (median), 0-35 (range)	6.3 (mean), 5 (median), 1 - 35 (range)	.	1	.	1	1
																					0	1	44 (median)	0	USA	Missouri		USA	.	0	.	.	1985-1990	.	.		0		1	1		1	5 (mean), 4 (median), 0-35 (range)	6.3 (mean), 5 (median), 1 - 35 (range)	.	1	.	1	1
																					0	1	44 (median)	0	USA	Missouri		USA	.	0	.	.	1985-1990	.	.		0		1	1		1	5 (mean), 4 (median), 0-35 (range)	6.3 (mean), 5 (median), 1 - 35 (range)	.	1	.	1	1
																					0	1	44 (median)	0	USA	Missouri		USA	.	0	.	.	1985-1990	.	.		0		1	1		1	5 (mean), 4 (median), 0-35 (range)	6.3 (mean), 5 (median), 1 - 35 (range)	.	1	.	1	1
																					0	1	44 (median)	0	USA	Missouri		USA	.	0	.	.	1985-1990	.	.		0		1	1		1	5 (mean), 4 (median), 0-35 (range)	6.3 (mean), 5 (median), 1 - 35 (range)	.	1	.	1	1
																					0	1	44 (median)	0	USA	Missouri		USA	.	0	.	.	1985-1990	.	.		0		1	1		1	5 (mean), 4 (median), 0-35 (range)	6.3 (mean), 5 (median), 1 - 35 (range)	.	1	.	1	1
																					0	1	44 (median)	0	USA	Missouri		USA	.	0	.	.	1985-1990	.	.		0		1	1		1	5 (mean), 4 (median), 0-35 (range)	6.3 (mean), 5 (median), 1 - 35 (range)	.	1	.	1	1
																					0	1	44 (median)	0	USA	Missouri		USA	.	0	.	.	1985-1990	.	.		0		1	1		1	5 (mean), 4 (median), 0-35 (range)	6.3 (mean), 5 (median), 1 - 35 (range)	.	1	.	1	1
																					0	1	44 (median)	0	USA	Missouri		USA	.	0	.	.	1985-1990	.	.		0		1	1		1	5 (mean), 4 (median), 0-35 (range)	6.3 (mean), 5 (median), 1 - 35 (range)	.	1	.	1	1
																					0	1	44 (median)	0	USA	Missouri		USA	.	0	.	.	1985-1990	.	.		0		1	1		1	5 (mean), 4 (median), 0-35 (range)	6.3 (mean), 5 (median), 1 - 35 (range)	.	1	.	1	1
																					0	1	44 (median)	0	USA	Missouri		USA	.	0	.	.	1985-1990	.	.		0		1	1		1	5 (mean), 4 (median), 0-35 (range)	6.3 (mean), 5 (median), 1 - 35 (range)	.	1	.	1	1
																					0	1	44 (median)	0	USA	Missouri		USA	.	0	.	.	1985-1990	.	.		0		1	1		1	5 (mean), 4 (median), 0-35 (range)	6.3 (mean), 5 (median), 1 - 35 (range)	.	1	.	1	1
																					0	1	44 (median)	0	USA	Missouri		USA	.	0	.	.	1985-1990	.	.		0		1	1		1	5 (mean), 4 (median), 0-35 (range)	6.3 (mean), 5 (median), 1 - 35 (range)	.	1	.	1	1
																					0	1	44 (median)	0	USA	Missouri		USA	.	0	.	.	1985-1990	.	.		0		1	1		1	5 (mean), 4 (median), 0-35 (range)	6.3 (mean), 5 (median), 1 - 35 (range)	.	1	.	1	1
																					0	1	44 (median)	0	USA	Missouri		USA	.	0	.	.	1985-1990	.	.		0		1	1		1	5 (mean), 4 (median), 0-35 (range)	6.3 (mean), 5 (median), 1 - 35 (range)	.	1	.	1	1
																					0	1	44 (median)	0	USA	Missouri		USA	.	0	.	.	1985-1990	.	.		0		1	1		1	5 (mean), 4 (median), 0-35 (range)	6.3 (mean), 5 (median), 1 - 35 (range)	.	1	.	1	1
																					0	1	44 (median)	0	USA	Missouri		USA	.	0	.	.	1985-1990	.	.		0		1	1		1	5 (mean), 4 (median), 0-35 (range)	6.3 (mean), 5 (median), 1 - 35 (range)	.	1	.	1	1
																					0	1	44 (median)	0	USA	Missouri		USA	.	0	.	.	1985-1990	.	.		0		1	1		1	5 (mean), 4 (median), 0-35 (range)	6.3 (mean), 5 (median), 1 - 35 (range)	.	1	.	1	1
																					0	1	44 (median)	0	USA	Missouri		USA	.	0	.	.	1985-1990	.	.		0		1	1		1	5 (mean), 4 (median), 0-35 (range)	6.3 (mean), 5 (median), 1 - 35 (range)	.	1	.	1	1
																					0	1	44 (median)	0	USA	Missouri		USA	.	0	.	.	1985-1990	.	.		0		1	1		1	5 (mean), 4 (median), 0-35 (range)	6.3 (mean), 5 (median), 1 - 35 (range)	.	1	.	1	1
																					0	1	44 (median)	0	USA	Missouri		USA	.	0	.	.	1985-1990	.	.		0		1	1		1	5 (mean), 4 (median), 0-35 (range)	6.3 (mean), 5 (median), 1 - 35 (range)	.	1	.	1	1
																					0	1	44 (median)	0	USA	Missouri		USA	.	0	.	.	1985-1990	.	.		0		1	1		1	5 (mean), 4 (median), 0-35 (range)	6.3 (mean), 5 (median), 1 - 35 (range)	.	1	.	1	1
																					0	1	44 (median)	0	USA	Missouri		USA	.	0	.	.	1985-1990	.	.		0		1	1		1	5 (mean), 4 (median), 0-35 (range)	6.3 (mean), 5 (median), 1 - 35 (range)	.	1	.	1	1
																					0	1	44 (median)	0	USA	Missouri		USA	.	0	.	.	1985-1990	.	.		0		1	1		1	5 (mean), 4 (median), 0-35 (range)	6.3 (mean), 5 (median), 1 - 35 (range)	.	1	.	1	1
																					0	1	44 (median)	0	USA	Missouri		USA	.	0	.	.	1985-1990	.	.		0		1	1		1	5 (mean), 4 (median), 0-35 (range)	6.3 (mean), 5 (median), 1 - 35 (range)	.	1	.	1	1
																					0	1	44 (median)	0	USA	Missouri		USA	.	0	.	.	1985-1990	.	.		0		1	1		1	5 (mean), 4 (median), 0-35 (range)	6.3 (mean), 5 (median), 1 - 35 (range)	.	1	.	1	1
																					0	1	44 (median)	0	USA	Missouri		USA	.	0	.	.	1985-1990	.	.		0		1	1		1	5 (mean), 4 (median), 0-35 (range)	6.3 (mean), 5 (median), 1 - 35 (range)	.	1	.	1	1
																					0	1	44 (median)	0	USA	Missouri		USA	.	0	.	.	1985-1990	.	.		0		1	1		1	5 (mean), 4 (median), 0-35 (range)	6.3 (mean), 5 (median), 1 - 35 (range)	.	1	.	1	0
																					0	1	44 (median)	0	USA	Missouri		USA	.	0	.	.	1985-1990	.	.		0		1	1		1	5 (mean), 4 (median), 0-35 (range)	6.3 (mean), 5 (median), 1 - 35 (range)	.	1	.	1	0
																					0	1	44 (median)	0	USA	Missouri		USA	.	0	.	.	1985-1990	.	.		0		1	1		1	5 (mean), 4 (median), 0-35 (range)	6.3 (mean), 5 (median), 1 - 35 (range)	.	1	.	1	0
																					0	1	44 (median)	0	USA	Missouri		USA	.	0	.	.	1985-1990	.	.		0		1	1		1	5 (mean), 4 (median), 0-35 (range)	6.3 (mean), 5 (median), 1 - 35 (range)	.	1	.	1	0
																					0	1	44 (median)	0	USA	Missouri		USA	.	0	.	.	1985-1990	.	.		0		1	1		1	5 (mean), 4 (median), 0-35 (range)	6.3 (mean), 5 (median), 1 - 35 (range)	.	1	.	1	0
																					0	1	44 (median)	0	USA	Missouri		USA	.	0	.	.	1985-1990	.	.		0		1	1		1	5 (mean), 4 (median), 0-35 (range)	6.3 (mean), 5 (median), 1 - 35 (range)	.	1	.	1	0
																					0	1	44 (median)	0	USA	Missouri		USA	.	0	.	.	1985-1990	.	.		0		1	1		1	5 (mean), 4 (median), 0-35 (range)	6.3 (mean), 5 (median), 1 - 35 (range)	.	1	.	1	0
																					0	1	44 (median)	0	USA	Missouri		USA	.	0	.	.	1985-1990	.	.		0		1	1		1	5 (mean), 4 (median), 0-35 (range)	6.3 (mean), 5 (median), 1 - 35 (range)	.	1	.	1	0
																					0	1	44 (median)	0	USA	Missouri		USA	.	0	.	.	1985-1990	.	.		0		1	1		1	5 (mean), 4 (median), 0-35 (range)	6.3 (mean), 5 (median), 1 - 35 (range)	.	1	.	1	0
																					0	1	44 (median)	0	USA	Missouri		USA	.	0	.	.	1985-1990	.	.		0		1	1		1	5 (mean), 4 (median), 0-35 (range)	6.3 (mean), 5 (median), 1 - 35 (range)	.	1	.	1	0
																					0	1	44 (median)	0	USA	Missouri		USA	.	0	.	.	1985-1990	.	.		0		1	1		1	5 (mean), 4 (median), 0-35 (range)	6.3 (mean), 5 (median), 1 - 35 (range)	.	1	.	1	0
																					0	1	44 (median)	0	USA	Missouri		USA	.	0	.	.	1985-1990	.	.		0		1	1		1	5 (mean), 4 (median), 0-35 (range)	6.3 (mean), 5 (median), 1 - 35 (range)	.	1	.	1	0
																					0	1	44 (median)	0	USA	Missouri		USA	.	0	.	.	1985-1990	.	.		0		1	1		1	5 (mean), 4 (median), 0-35 (range)	6.3 (mean), 5 (median), 1 - 35 (range)	.	1	.	1	0
																					0	1	44 (median)	0	USA	Missouri		USA	.	0	.	.	1985-1990	.	.		0		1	1		1	5 (mean), 4 (median), 0-35 (range)	6.3 (mean), 5 (median), 1 - 35 (range)	.	1	.	1	0
																					0	1	44 (median)	0	USA	Missouri		USA	.	0	.	.	1985-1990	.	.		0		1	1		1	5 (mean), 4 (median), 0-35 (range)	6.3 (mean), 5 (median), 1 - 35 (range)	.	1	.	1	0
																					0	1	44 (median)	0	USA	Missouri		USA	.	0	.	.	1985-1990	.	.		0		1	1		1	5 (mean), 4 (median), 0-35 (range)	6.3 (mean), 5 (median), 1 - 35 (range)	.	1	.	1	0
																					0	1	44 (median)	0	USA	Missouri		USA	.	0	.	.	1985-1990	.	.		0		1	1		1	5 (mean), 4 (median), 0-35 (range)	6.3 (mean), 5 (median), 1 - 35 (range)	.	1	.	1	0
																					0	1	44 (median)	0	USA	Missouri		USA	.	0	.	.	1985-1990	.	.		0		1	1		1	5 (mean), 4 (median), 0-35 (range)	6.3 (mean), 5 (median), 1 - 35 (range)	.	1	.	1	0
																					0	1	44 (median)	0	USA	Missouri		USA	.	0	.	.	1985-1990	.	.		0		1	1		1	5 (mean), 4 (median), 0-35 (range)	6.3 (mean), 5 (median), 1 - 35 (range)	.	1	.	1	0
																					0	1	44 (median)	0	USA	Missouri		USA	.	0	.	.	1985-1990	.	.		0		1	1		1	5 (mean), 4 (median), 0-35 (range)	6.3 (mean), 5 (median), 1 - 35 (range)	.	1	.	1	0
																					0	1	44 (median)	0	USA	Missouri		USA	.	0	.	.	1985-1990	.	.		0		1	1		1	5 (mean), 4 (median), 0-35 (range)	6.3 (mean), 5 (median), 1 - 35 (range)	.	1	.	1	0
																					0	1	44 (median)	0	USA	Arkansas		USA	.	0	.	.	1985-1990	.	.		0		1	1		1	5 (mean), 4 (median), 0-35 (range)	6.3 (mean), 5 (median), 1 - 35 (range)	.	1	.	1	0
																					0	1	44 (median)	0	USA	Arkansas		USA	.	0	.	.	1985-1990	.	.		0		1	1		1	5 (mean), 4 (median), 0-35 (range)	6.3 (mean), 5 (median), 1 - 35 (range)	.	1	.	1	0
																					0	1	44 (median)	0	USA	Arkansas		USA	.	0	.	.	1985-1990	.	.		0		1	1		1	5 (mean), 4 (median), 0-35 (range)	6.3 (mean), 5 (median), 1 - 35 (range)	.	1	.	1	0
																					0	1	44 (median)	0	USA	Arkansas		USA	.	0	.	.	1985-1990	.	.		0		1	1		1	5 (mean), 4 (median), 0-35 (range)	6.3 (mean), 5 (median), 1 - 35 (range)	.	1	.	1	0
																					0	1	44 (median)	0	USA	Arkansas		USA	.	0	.	.	1985-1990	.	.		0		1	1		1	5 (mean), 4 (median), 0-35 (range)	6.3 (mean), 5 (median), 1 - 35 (range)	.	1	.	1	0
																					0	1	44 (median)	0	USA	Arkansas		USA	.	0	.	.	1985-1990	.	.		0		1	1		1	5 (mean), 4 (median), 0-35 (range)	6.3 (mean), 5 (median), 1 - 35 (range)	.	1	.	1	0
																					0	1	44 (median)	0	USA	Arkansas		USA	.	0	.	.	1985-1990	.	.		0		1	1		1	5 (mean), 4 (median), 0-35 (range)	6.3 (mean), 5 (median), 1 - 35 (range)	.	1	.	0	0
																					0	1	44 (median)	0	USA	Arkansas		USA	.	0	.	.	1985-1990	.	.		0		1	1		1	5 (mean), 4 (median), 0-35 (range)	6.3 (mean), 5 (median), 1 - 35 (range)	.	1	.	0	0
																					0	1	44 (median)	0	USA	Arkansas		USA	.	0	.	.	1985-1990	.	.		0		1	1		1	5 (mean), 4 (median), 0-35 (range)	6.3 (mean), 5 (median), 1 - 35 (range)	.	1	.	0	0
																					0	1	44 (median)	0	USA	Arkansas		USA	.	0	.	.	1985-1990	.	.		0		1	1		1	5 (mean), 4 (median), 0-35 (range)	6.3 (mean), 5 (median), 1 - 35 (range)	.	1	.	0	0
																					0	1	44 (median)	0	USA	Arkansas		USA	.	0	.	.	1985-1990	.	.		0		1	1		1	5 (mean), 4 (median), 0-35 (range)	6.3 (mean), 5 (median), 1 - 35 (range)	.	1	.	0	0
																					0	1	44 (median)	0	USA	Arkansas		USA	.	0	.	.	1985-1990	.	.		0		1	1		1	5 (mean), 4 (median), 0-35 (range)	6.3 (mean), 5 (median), 1 - 35 (range)	.	1	.	0	0
																					0	1	44 (median)	0	USA	Arkansas		USA	.	0	.	.	1985-1990	.	.		0		1	1		1	5 (mean), 4 (median), 0-35 (range)	6.3 (mean), 5 (median), 1 - 35 (range)	.	1	.	0	0
																					0	1	44 (median)	0	USA	Arkansas		USA	.	0	.	.	1985-1990	.	.		0		1	1		1	5 (mean), 4 (median), 0-35 (range)	6.3 (mean), 5 (median), 1 - 35 (range)	.	1	.	0	0
																					0	1	44 (median)	0	USA	Arkansas		USA	.	0	.	.	1985-1990	.	.		0		1	1		1	5 (mean), 4 (median), 0-35 (range)	6.3 (mean), 5 (median), 1 - 35 (range)	.	1	.	0	0
																					0	1	44 (median)	0	USA	Arkansas		USA	.	0	.	.	1985-1990	.	.		0		1	1		1	5 (mean), 4 (median), 0-35 (range)	6.3 (mean), 5 (median), 1 - 35 (range)	.	1	.	0	0
																					0	1	44 (median)	0	USA	Arkansas		USA	.	0	.	.	1985-1990	.	.		0		1	1		1	5 (mean), 4 (median), 0-35 (range)	6.3 (mean), 5 (median), 1 - 35 (range)	.	1	.	0	0
																					0	1	44 (median)	0	USA	Arkansas		USA	.	0	.	.	1985-1990	.	.		0		1	1		1	5 (mean), 4 (median), 0-35 (range)	6.3 (mean), 5 (median), 1 - 35 (range)	.	1	.	0	0
																					0	1	44 (median)	0	USA			USA	.	0	.	.	1985-1990	.	.		0		1	1		1	5 (mean), 4 (median), 0-35 (range)	6.3 (mean), 5 (median), 1 - 35 (range)	.	1	.	0	0
																					0	1	44 (median)	0	USA			USA	.	0	.	.	1985-1990	.	.		0		1	1		1	5 (mean), 4 (median), 0-35 (range)	6.3 (mean), 5 (median), 1 - 35 (range)	.	1	.	0	0
																					0	1	44 (median)	0	USA			USA	.	0	.	.	1985-1990	.	.		0		1	1		1	5 (mean), 4 (median), 0-35 (range)	6.3 (mean), 5 (median), 1 - 35 (range)	.	1	.	0	0
																					0	1	44 (median)	0	USA			USA	.	0	.	.	1985-1990	.	.		0		1	1		1	5 (mean), 4 (median), 0-35 (range)	6.3 (mean), 5 (median), 1 - 35 (range)	.	1	.	0	0
																					0	1	44 (median)	0	USA			USA	.	0	.	.	1985-1990	.	.		0		1	1		1	5 (mean), 4 (median), 0-35 (range)	6.3 (mean), 5 (median), 1 - 35 (range)	.	1	.	0	0
																					0	1	44 (median)	0	USA			USA	.	0	.	.	1985-1990	.	.		0		1	1		1	5 (mean), 4 (median), 0-35 (range)	6.3 (mean), 5 (median), 1 - 35 (range)	.	1	.	0	0
																					0	1	44 (median)	0	USA			USA	.	0	.	.	1985-1990	.	.		0		1	1		1	5 (mean), 4 (median), 0-35 (range)	6.3 (mean), 5 (median), 1 - 35 (range)	.	1	.	0	0
																					0	1	44 (median)	0	USA			USA	.	0	.	.	1985-1990	.	.		0		1	1		1	5 (mean), 4 (median), 0-35 (range)	6.3 (mean), 5 (median), 1 - 35 (range)	.	1	.	0	0
																					0	1	44 (median)	0	USA			USA	.	0	.	.	1985-1990	.	.		0		1	1		1	5 (mean), 4 (median), 0-35 (range)	6.3 (mean), 5 (median), 1 - 35 (range)	.	1	.	0	0
																					0	1	44 (median)	0	USA			USA	.	0	.	.	1985-1990	.	.		0		1	1		1	5 (mean), 4 (median), 0-35 (range)	6.3 (mean), 5 (median), 1 - 35 (range)	.	1	.	0	0
																					0	1	44 (median)	0	USA			USA	.	0	.	.	1985-1990	.	.		0		1	1		1	5 (mean), 4 (median), 0-35 (range)	6.3 (mean), 5 (median), 1 - 35 (range)	.	1	.	0	0
																					0	1	44 (median)	0	USA			USA	.	0	.	.	1985-1990	.	.		0		1	1		1	5 (mean), 4 (median), 0-35 (range)	6.3 (mean), 5 (median), 1 - 35 (range)	.	1	.	0	0
																					0	1	44 (median)	0	USA			USA	.	0	.	.	1985-1990	.	.		0		1	1		1	5 (mean), 4 (median), 0-35 (range)	6.3 (mean), 5 (median), 1 - 35 (range)	.	1	.	0	0
																					0	1	44 (median)	0	USA			USA	.	0	.	.	1985-1990	.	.		0		1	1		1	5 (mean), 4 (median), 0-35 (range)	6.3 (mean), 5 (median), 1 - 35 (range)	.	1	.	0	0
																					0	1	44 (median)	0	USA			USA	.	0	.	.	1985-1990	.	.		0		1	1		1	5 (mean), 4 (median), 0-35 (range)	6.3 (mean), 5 (median), 1 - 35 (range)	.	1	.	0	0
																					0	1	44 (median)	0	USA			USA	.	0	.	.	1985-1990	.	.		0		1	1		1	5 (mean), 4 (median), 0-35 (range)	6.3 (mean), 5 (median), 1 - 35 (range)	.	1	.	0	0
																					0	1	44 (median)	0	USA			USA	.	0	.	.	1985-1990	.	.		0		1	1		1	5 (mean), 4 (median), 0-35 (range)	6.3 (mean), 5 (median), 1 - 35 (range)	.	1	.	0	0
																					0	1	44 (median)	0	USA			USA	.	0	.	.	1985-1990	.	.		0		1	1		1	5 (mean), 4 (median), 0-35 (range)	6.3 (mean), 5 (median), 1 - 35 (range)	.	1	.	0	0
																					0	1	44 (median)	0	USA			USA	.	0	.	.	1985-1990	.	.		0		1	1		1	5 (mean), 4 (median), 0-35 (range)	6.3 (mean), 5 (median), 1 - 35 (range)	.	1	.	0	0
																					0	1	44 (median)	0	USA			USA	.	0	.	.	1985-1990	.	.		0		1	1		1	5 (mean), 4 (median), 0-35 (range)	6.3 (mean), 5 (median), 1 - 35 (range)	.	1	.	0	0
																					0	1	44 (median)	0	USA			USA	.	0	.	.	1985-1990	.	.		0		1	1		1	5 (mean), 4 (median), 0-35 (range)	6.3 (mean), 5 (median), 1 - 35 (range)	.	1	.	0	0
																					0	1	44 (median)	0	USA			USA	.	0	.	.	1985-1990	.	.		0		1	1		1	5 (mean), 4 (median), 0-35 (range)	6.3 (mean), 5 (median), 1 - 35 (range)	.	1	.	0	0
																					0	1	44 (median)	0	USA			USA	.	0	.	.	1985-1990	.	.		0		1	1		1	5 (mean), 4 (median), 0-35 (range)	6.3 (mean), 5 (median), 1 - 35 (range)	.	1	.	0	0
																					0	1	44 (median)	0	USA			USA	.	0	.	.	1985-1990	.	.		0		1	1		1	5 (mean), 4 (median), 0-35 (range)	6.3 (mean), 5 (median), 1 - 35 (range)	.	1	.	0	0
																					0	1	44 (median)	0	USA			USA	.	0	.	.	1985-1990	.	.		0		1	1		0	5 (mean), 4 (median), 0-35 (range)	x	.	1	.	0	0
																					0	1	44 (median)	0	USA			USA	.	0	.	.	1985-1990	.	.		0		1	1		0	5 (mean), 4 (median), 0-35 (range)	x	.	1	.	0	0
																					0	1	44 (median)	0	USA			USA	.	0	.	.	1985-1990	.	.		0		1	1		0	5 (mean), 4 (median), 0-35 (range)	x	.	1	.	0	0
																					0	1	44 (median)	0	USA			USA	.	0	.	.	1985-1990	.	.		0		1	1		0	5 (mean), 4 (median), 0-35 (range)	x	.	1	.	0	0
																					0	1	44 (median)	0	USA			USA	.	0	.	.	1985-1990	.	.		0		1	1		0	5 (mean), 4 (median), 0-35 (range)	x	.	1	.	0	0
																					0	1	44 (median)	0	USA			USA	.	0	.	.	1985-1990	.	.		0		1	1		0	5 (mean), 4 (median), 0-35 (range)	x	.	1	.	0	0
																					0	1	44 (median)	0	USA			USA	.	0	.	.	1985-1990	.	.		0		1	1		0	5 (mean), 4 (median), 0-35 (range)	x	.	1	.	0	0
																					0	1	44 (median)	0	USA			USA	.	0	.	.	1985-1990	.	.		0		1	1		0	5 (mean), 4 (median), 0-35 (range)	x	.	1	.	0	0
																					0	1	44 (median)	0	USA			USA	.	0	.	.	1985-1990	.	.		0		1	1		0	5 (mean), 4 (median), 0-35 (range)	x	.	1	.	0	0
																					0	1	44 (median)	0	USA			USA	.	0	.	.	1985-1990	.	.		0		1	1		0	5 (mean), 4 (median), 0-35 (range)	x	.	1	.	0	0
																					0	1	44 (median)	0	USA			USA	.	0	.	.	1985-1990	.	.		0		1	1		0	5 (mean), 4 (median), 0-35 (range)	x	.	1	.	0	.
																					0	1	44 (median)	0	USA			USA	.	0	.	.	1985-1990	.	.		0		1	1		0	5 (mean), 4 (median), 0-35 (range)	x	.	1	.	0	.
																					0	1	44 (median)	0	USA			USA	.	0	.	.	1985-1990	.	.		0		1	1		0	5 (mean), 4 (median), 0-35 (range)	x	.	1	.	0	.
																					0	1	44 (median)	0	USA			USA	.	0	.	.	1985-1990	.	.		0		1	1		0	5 (mean), 4 (median), 0-35 (range)	x	.	1	.	0	.
																					0	1	44 (median)	0	USA			USA	.	0	.	.	1985-1990	.	.		0		1	1		0	5 (mean), 4 (median), 0-35 (range)	x	.	1	.	0	.
																					0	1	44 (median)	0	USA			USA	.	0	.	.	1985-1990	.	.		0		1	1		0	5 (mean), 4 (median), 0-35 (range)	x	.	1	.	0	.
																					0	1	44 (median)	0	USA			USA	.	0	.	.	1985-1990	.	.		0		1	1		0	5 (mean), 4 (median), 0-35 (range)	x	.	1	.	0	.
																					0	1	44 (median)	0	USA			USA	.	0	.	.	1985-1990	.	.		0		1	1		0	5 (mean), 4 (median), 0-35 (range)	x	.	1	.	0	.
																					0	1	44 (median)	0	USA			USA	.	0	.	.	1985-1990	.	.		0		1	1		0	5 (mean), 4 (median), 0-35 (range)	x	.	1	.	0	.
																					0	1	44 (median)	0	USA			USA	.	0	.	.	1985-1990	.	.		0		1	1		0	5 (mean), 4 (median), 0-35 (range)	x	.	1	.	0	.
																					0	1	44 (median)	0	USA			USA	.	0	.	.	1985-1990	.	.		0		1	1		0	5 (mean), 4 (median), 0-35 (range)	x	.	1	.	0	.
																					0	1	44 (median)	0	USA			USA	.	0	.	.	1985-1990	.	.		0		1	1		0	5 (mean), 4 (median), 0-35 (range)	x	.	1	.	0	.
																					0	1	44 (median)	0	USA			USA	.	0	.	.	1985-1990	.	.		0		1	1		0	5 (mean), 4 (median), 0-35 (range)	x	.	1	.	0	.
																					0	1	44 (median)	0	USA			USA	.	0	.	.	1985-1990	.	.		0		1	1		0	5 (mean), 4 (median), 0-35 (range)	x	.	1	.	0	.
																					0	1	44 (median)	0	USA			USA	.	0	.	.	1985-1990	.	.		0		1	1		0	5 (mean), 4 (median), 0-35 (range)	x	.	1	.	0	.
																					0	1	44 (median)	0	USA			USA	.	0	.	.	1985-1990	.	.		0		1	1		0	5 (mean), 4 (median), 0-35 (range)	x	.	1	.	0	.
																					0	1	44 (median)	0	USA			USA	.	0	.	.	1985-1990	.	.		0		1	1		0	5 (mean), 4 (median), 0-35 (range)	x	.	1	.	0	.
																					0	1	44 (median)	0	USA			USA	.	0	.	.	1985-1990	.	.		0		1	1		0	5 (mean), 4 (median), 0-35 (range)	x	.	1	.	0	.
																					0	1	44 (median)	0	USA			USA	.	0	.	.	1985-1990	.	.		0		1	1		0	5 (mean), 4 (median), 0-35 (range)	x	.	1	.	0	.
																					0	1	44 (median)	0	USA			USA	.	0	.	.	1985-1990	.	.		0		1	1		0	5 (mean), 4 (median), 0-35 (range)	x	.	1	.	0	.
																					0	1	44 (median)	0	USA			USA	.	0	.	.	1985-1990	.	.		0		1	1		0	5 (mean), 4 (median), 0-35 (range)	x	.	1	.	0	.
																					0	1	44 (median)	1	USA			USA	.	0	.	.	1985-1990	.	.		.		1	1		0	5 (mean), 4 (median), 0-35 (range)	x	.	1	.	0	.
																					0	1	44 (median)	1	USA			USA	.	0	.	.	1985-1990	.	.		.		1	1		0	5 (mean), 4 (median), 0-35 (range)	x	.	1	.	0	.
																					0	1	44 (median)	1	USA			USA	.	0	.	.	1985-1990	.	.		.		1	1		0	5 (mean), 4 (median), 0-35 (range)	x	.	1	.	0	.
																					0	1	44 (median)	1	USA			USA	.	0	.	.	1985-1990	.	.		.		1	1		0	5 (mean), 4 (median), 0-35 (range)	x	.	1	.	.	.
																					0	1	44 (median)	1	USA			USA	.	0	.	.	1985-1990	.	.		.		1	1		0	5 (mean), 4 (median), 0-35 (range)	x	.	1	.	.	.
																					0	1	44 (median)	1	USA			USA	.	0	.	.	1985-1990	.	.		.		1	1		0	5 (mean), 4 (median), 0-35 (range)	x	.	1	.	.	.
																					0	1	44 (median)	1	USA			USA	.	0	.	.	1985-1990	.	.		.		1	1		0	5 (mean), 4 (median), 0-35 (range)	x	.	1	.	.	.
																					0	1	44 (median)	1	USA			USA	.	0	.	.	1985-1990	.	.		.		1	1		0	5 (mean), 4 (median), 0-35 (range)	x	.	1	.	.	.
																					0	1	44 (median)	1	USA			USA	.	0	.	.	1985-1990	.	.		.		1	1		0	5 (mean), 4 (median), 0-35 (range)	x	.	1	.	.	.
																					0	1	44 (median)	1	USA			USA	.	0	.	.	1985-1990	.	.		.		1	1		0	5 (mean), 4 (median), 0-35 (range)	x	.	1	.	.	.
																					0	1	44 (median)	1	USA			USA	.	0	.	.	1985-1990	.	.		.		1	1		0	5 (mean), 4 (median), 0-35 (range)	x	.	1	.	.	.
																					0	1	44 (median)	1	USA			USA	.	0	.	.	1985-1990	.	.		.		1	1		0	5 (mean), 4 (median), 0-35 (range)	x	.	1	.	.	.
																					0	1	44 (median)	1	USA			USA	.	0	.	.	1985-1990	.	.		.		1	1		0	5 (mean), 4 (median), 0-35 (range)	x	.	1	.	.	.
																					0	1	44 (median)	1	USA			USA	.	0	.	.	1985-1990	.	.		.		1	1		0	5 (mean), 4 (median), 0-35 (range)	x	.	1	.	.	.
																					0	1	44 (median)	1	USA			USA	.	0	.	.	1985-1990	.	.		.		1	1		0	5 (mean), 4 (median), 0-35 (range)	x	.	1	.	.	.
																					0	1	44 (median)	1	USA			USA	.	0	.	.	1985-1990	.	.		.		1	1		0	5 (mean), 4 (median), 0-35 (range)	x	.	1	.	.	.
																					0	1	44 (median)	1	USA			USA	.	0	.	.	1985-1990	.	.		.		1	1		0	5 (mean), 4 (median), 0-35 (range)	x	.	1	.	.	.
																					0	1	44 (median)	1	USA			USA	.	0	.	.	1985-1990	.	.		.		1	1		0	5 (mean), 4 (median), 0-35 (range)	x	.	1	.	.	.
																					0	1	44 (median)	1	USA			USA	.	0	.	.	1985-1990	.	.		.		1	1		0	5 (mean), 4 (median), 0-35 (range)	x	.	1	.	.	.
																					0	1	44 (median)	1	USA			USA	.	0	.	.	1985-1990	.	.		.		1	1		0	5 (mean), 4 (median), 0-35 (range)	x	.	1	.	.	.
																					0	1	44 (median)	1	USA			USA	.	0	.	.	1985-1990	.	.		.		1	1		0	.	x	.	1	.	.	.
																					0	1	44 (median)	1	USA			USA	.	0	.	.	1985-1990	.	.		.		1	1		0	.	x	.	1	.	.	.
																					0	1	44 (median)	1	USA			USA	.	0	.	.	1985-1990	.	.		.		1	1		0	.	x	.	1	.	.	.
																					0	1	44 (median)	1	USA			USA	.	0	.	.	1985-1990	.	.		.		1	1		0	.	x	.	1	.	.	.
																					0	1	44 (median)	1	USA			USA	.	0	.	.	1985-1990	.	.		.		1	1		0	.	x	.	1	.	.	.
																					0	1	44 (median)	1	USA			USA	.	0	.	.	1985-1990	.	.		.		1	1		0	.	x	.	1	.	.	.
																					0	1	44 (median)	1	USA			USA	.	0	.	.	1985-1990	.	.		.		1	1		0	.	x	.	1	.	.	.
																					0	1	44 (median)	1	USA			USA	.	0	.	.	1985-1990	.	.		.		1	1		0	.	x	.	1	.	.	.
																					0	1	44 (median)	1	USA			USA	.	0	.	.	1985-1990	.	.		.		1	1		0	.	x	.	0	.	.	.
																					0	1	44 (median)	1	USA			USA	.	0	.	.	1985-1990	.	.		.		1	1		0	.	x	.	0	.	.	.
																					0	1	44 (median)	1	USA			USA	.	0	.	.	1985-1990	.	.		.		1	1		0	.	x	.	0	.	.	.
																					0	1	44 (median)	1	USA			USA	.	0	.	.	1985-1990	.	.		.		1	1		0	.	x	.	0	.	.	.
																					0	1	44 (median)	1	USA			USA	.	0	.	.	1985-1990	.	.		.		1	1		0	.	x	.	0	.	.	.
																					0	1	44 (median)	1	USA			USA	.	0	.	.	1985-1990	.	.		.		1	1		0	.	x	.	0	.	.	.
																					0	1	44 (median)	1	USA			USA	.	0	.	.	1985-1990	.	.		.		1	1		0	.	x	.	.	.	.	.
																					0	1	44 (median)	1	USA			USA	.	0	.	.	1985-1990	.	.		.		1	1	2	0	.	x	.	.	.	.	.
																					0	1	44 (median)	1	USA			USA	.	0	.	.	1985-1990	.	.		.		1	1	2	0	.	x	.	.	.	.	.
																					0	1	44 (median)	1	USA			USA	.	0	.	.	1985-1990	.	.		.		1	1	2	0	.	x	.	.	.	.	.
																					0	1	44 (median)	1	USA			USA	.	0	.	.	1985-1990	.	.		.		1	1	2	0	.	x	.	.	.	.	.
																					0	1	44 (median)	1	USA			USA	.	0	.	.	1985-1990	.	.		.		1	1	2	0	.	x	.	.	.	.	.
																					0	1	44 (median)	1	USA			USA	.	0	.	.	1985-1990	.	.		.		1	1	2	0	.	x	.	.	.	.	.
																					0	1	44 (median)	1	USA			USA	.	0	.	.	1985-1990	.	.		.		1	1	2	0	.	x	.	.	.	.	.
																					0	1	44 (median)	1	USA			USA	.	0	.	.	1985-1990	.	.		.		1	1	2	0	.	x	.	.	.	.	.
																					0	1	44 (median)	1	USA			USA	.	0	.	.	1985-1990	.	.		.		1	1	2	0	.	x	.	.	.	.	.
																					0	1	44 (median)	1	USA			USA	.	0	.	.	1985-1990	.	.		.		1	1	2	0	.	x	.	.	.	.	.
																					0	1	44 (median)	1	USA			USA	.	0	.	.	1985-1990	.	.		.		1	1	2	0	.	x	.	.	.	.	.
																					0	1	44 (median)	1	USA			USA	.	0	.	.	1985-1990	.	.		.		1	1	2	0	.	x	.	.	.	.	.
																					0	1	44 (median)	1	USA			USA	.	0	.	.	1985-1990	.	.		.		1	1	2	0	.	x	.	.	.	.	.
																					0	1	44 (median)	1	USA			USA	.	0	.	.	1985-1990	.	.		.		1	1	2	0	.	x	.	.	.	.	.
																					0	1	44 (median)	1	USA			USA	.	0	.	.	1985-1990	.	.		.		1	1	2	0	.	x	.	.	.	.	.
																					0	1	44 (median)	1	USA			USA	.	0	.	.	1985-1990	.	.		.		1	1	2	0	.	x	.	.	.	.	.
																					0	1	44 (median)	1	USA			USA	.	0	.	.	1985-1990	.	.		.		1	1	2	0	.	x	.	.	.	.	.
																					0	1	44 (median)	1	USA			USA	.	0	.	.	1985-1990	.	.		.		1	1	2	0	.	x	.	.	.	.	.
																					0	1	44 (median)	1	USA			USA	.	0	.	.	1985-1990	.	.		.		1	1	2	0	.	x	.	.	.	.	.
																					0	1	44 (median)	1	USA			USA	.	0	.	.	1985-1990	.	.		.		1	1	2	0	.	x	.	.	.	.	.
																					0	1	44 (median)	1	USA			USA	.	0	.	.	1985-1990	.	.		.		1	1	2	0	.	x	.	.	.	.	.
																					0	1	44 (median)	1	USA			USA	.	0	.	.	1985-1990	.	.		.		1	1	2	0	.	x	.	.	.	.	.
																					0	1	44 (median)	1	USA			USA	.	0	.	.	1985-1990	.	.		.		1	1	2	0	.	x	.	.	.	.	.
																					0	1	44 (median)	1	USA			USA	.	0	.	.	1985-1990	.	.		.		1	1	2	0	.	x	.	.	.	.	.
																					0	1	44 (median)	1	USA			USA	.	0	.	.	1985-1990	.	.		.		1	1	0	0	.	x	.	.	.	.	.
49	1	1	1		1994	D. B. Middleton	Tick-borne infections	Postgrad Med					0	3	English
50	1	1	1		1994	D. B. Middleton	TICK-BORNE INFECTIONS - WHAT STARTS AS A TINY BITE MAY HAVE A SERIOUS OUTCOME	Postgraduate Medicine					0	4	English
51	1	1	1		1994	D. L. Rynkiewicz and L. X. Liu	Human ehrlichiosis in New England [8]	New England Journal of Medicine	USA	Case report	1994		1		English	1					1	1	67	0	USA	Massachusetts		USA	Massachusetts	0	.	.	1994	prosthetic heart valve	.		0		1	1	1	1	7	3	3	1	39.8	.	.
52	1	1	1		1994	J. Stephen Dumler	Serodiagnosis of human ehrlichioses	Clinical Immunology Newsletter					0	3	English
53	1	1	1		1995		Getting a head start against ehrlichiosis	Emergency Medicine (00136654)					0	3	English
54	1	1	1		1995	S. J. Antony, J. S. Dummer and E. Hunter	HUMAN EHRLICHIOSIS IN A LIVER-TRANSPLANT RECIPIENT	Transplantation	USA	Case report	1995		1		English	1					1	1	51	0	USA	Kentucky		USA	Kentucky	0	.	.	1995	orthotopic liver transplant 1989 for cirrhosis secondary to hepatitis B	1	cyclosporine, prednisone	0		1	1	1	1	3	.	.	1	40.2	1	.
55	1	1	1	Snowball S16	1995	P. Brouqui, D. Raoult and J. M. Durand	Ehrlichia species as possible causative agents of blood culture-negative endocarditis	Clin Microbiol Infect				Discussion France	0	5	English
56	1	1	1		1995	P. Brouqui, D. Raoult, C. J. Fichtenbaum and G. J. Weil	Human ehrlichiosis with features of toxic shock syndrome [4]	American Journal of Medicine					0	8	English
57	1	1	1		1995	C. W. Caldwell, E. D. Everett, G. McDonald, Y. W. Yesus and W. E. Roland	Lymphocytosis of gamma/delta T cells in human ehrlichiosis	Am J Clin Pathol					0	5	English
58	1	1	1		1995	J. S. Dumler and J. S. Bakken	EHRLICHIAL DISEASES OF HUMANS - EMERGING TICK-BORNE INFECTIONS	Clinical Infectious Diseases					0	3	English
59	1	1	1		1995	J. S. Dumler, S. M. Chen, K. Asanovich, E. Trigiani, V. L. Popov and D. H. Walker	ISOLATION AND CHARACTERIZATION OF A NEW STRAIN OF EHRLICHIA-CHAFFEENSIS FROM A PATIENT WITH NEARLY FATAL MONOCYTIC EHRLICHIOSIS	Journal of Clinical Microbiology					0	10	English
60	1	1	1		1995	D. B. Fishbein and D. T. Dennis	TICK-BORNE DISEASES - A GROWING RISK	New England Journal of Medicine					0	3	English
61	1	1	1		1995	K. L. Gage, R. S. Ostfeld and J. G. Olson	NONVIRAL VECTOR-BORNE ZOONOSES ASSOCIATED WITH MAMMALS IN THE UNITED-STATES	Journal of Mammalogy					0	3	English
62	1	1	1		1995	E. Lee and Y. Rikihisa	CYTOKINE MRNA EXPRESSION IN HUMAN MONOCYTES INFECTED WITH EHRLICHIA-CHAFFEENSIS	Molecular Biology of the Cell					0	5	English
63	1	1	1		1995	T. J. Marrie, R. A. Purdy, B. L. Johnston, C. W. McCormick, T. Benstead, J. Ansell, W. Maloney, B. M. Allos and M. J. Blaser	ENCEPHALOMYELORADICULOPATHY OF INFECTIOUS OR PARAINFECTIOUS ETIOLOGY - A NEW ENTITY	Clinical Infectious Diseases					0	1	English
64	1	1	1		1995	A. M. Marty, J. S. Dumler, G. Imes, H. P. Brusman, L. L. Smrkovski and D. M. Frisman	EHRLICHIOSIS MIMICKING THROMBOTIC THROMBOCYTOPENIC PURPURA - CASE-REPORT AND PATHOLOGICAL CORRELATION	Human Pathology	USA	Case report	1995		1		English	1					1	1	67	1	USA	Georgia		USA	Georgia	0	.	.	1995	hypertension, arthritis	.	.	.		1	1		1	4	7	.	1	38	.	.
65	1	1	1		1995	D. Pierard, E. Levtchenko, J. E. Dawson and S. Lauwers	Ehrlichiosis in Belgium	Lancet	Belgium	Case report	1995		1		English	1					1	1	13	1	Belgium			Belgium		0	3	guide camp in the Ardennes	1995	.	.	.	0		1	1		1	4	14	11	1	39.9	1	.
66	1	1	1		1995	W. E. Roland, G. McDonald, C. W. Caldwell and E. D. Everett	Ehrlichiosis--a cause of prolonged fever	Clin Infect Dis	USA	Case report	1989 - 1993		1		English	6					1	1	80	0	USA			USA		0	.		1995	.	.	.	0		1	1	1	1	6	.	51	1	39.4	.	.
																	enthalten in Everett 1994				1	1	68	1	USA			USA		0	.	.	1995	.	.	.	0		1	1	1	0	3	x	17	1	.	.	.
																	enthalten in Everett 1995				1	1	63	0	USA			USA		0	.	.	1995	.	.	.	0		1	1	1	1	3	8	31	1	41.6	1	.
																	enthalten in Everett 1996				1	1	42	0	USA			USA		0	.	.	1995	.	.	.	0		1	1	1	0	14	x	17	1	39.1	1	.
																					1	1	67	0	USA			USA		0	.	.	1995	.	.	.	0		1	1	1	1	21	.	25	1	39.7	1	.
																					1	1	62	0	USA			USA		0	.	.	1995	.	.	.	0		1	1	1	0	28	x	30	1	39.2	.	.
67	1	1	1		1995	S. M. Standaert, J. E. Dawson, W. Schaffner, J. E. Childs, K. L. Biggie, B. S. Singleton, R. R. Gerhardt, M. L. Knight and R. H. Hutcheson	EHRLICHIOSIS IN A GOLF-ORIENTED RETIREMENT COMMUNITY	New England Journal of Medicine	USA	Case / control study	1993		1		English	11					0	1	66 (median), 60 - 71 (range)	0	USA	Tennessee		USA	Tennessee	0	3	activity near wooded area	1993	.	.	.	0		1	1		1	.	.	.	1	.	.	.
																					0	1	66 (median), 60 - 71 (range)	0	USA	Tennessee		USA	Tennessee	0	3	activity near wooded area	1993	.	.	.	0		1	1		1	.	.	.	1	.	.	.
																					0	1	66 (median), 60 - 71 (range)	0	USA	Tennessee		USA	Tennessee	0	3	activity near wooded area	1993	.	.	.	0		1	1		1	.	.	.	1	.	.	.
																					0	1	66 (median), 60 - 71 (range)	0	USA	Tennessee		USA	Tennessee	0	3	activity near wooded area	1993	.	.	.	0		1	1		1	.	.	.	1	.	.	.
																					0	1	66 (median), 60 - 71 (range)	0	USA	Tennessee		USA	Tennessee	0	3	activity near wooded area	1993	.	.	.	0		1	1		1	.	.	.	1	.	.	.
																					0	1	66 (median), 60 - 71 (range)	0	USA	Tennessee		USA	Tennessee	0	3	activity near wooded area	1993	.	.	.	0		1	1		1	.	.	.	1	.	.	.
																					0	1	66 (median), 60 - 71 (range)	0	USA	Tennessee		USA	Tennessee	0	3	activity near wooded area	1993	.	.	.	0		1	1		1	.	.	.	1	.	.	.
																					0	1	66 (median), 60 - 71 (range)	0	USA	Tennessee		USA	Tennessee	0	3	golf	1993	.	.	.	0		1	1		0	.	x	.	1	.	.	.
																					0	1	66 (median), 60 - 71 (range)	0	USA	Tennessee		USA	Tennessee	0	3	golf	1993	.	.	.	0		1	1		0	.	x	.	1	.	.	.
																					0	1	66 (median), 60 - 71 (range)	0	USA	Tennessee		USA	Tennessee	0	3	golf	1993	.	.	.	0		1	1		0	.	x	.	1	.	.	.
																					0	1	66 (median), 60 - 71 (range)	1	USA	Tennessee		USA	Tennessee	0	0		1993	.	.	.	0		1	1		0	.	x	.	1	.	.	.
68	1	1	1		1995	K. J. Sumption, D. J. Wright, S. J. Cutler and B. A. Dale	Human ehrlichiosis in the UK	Lancet					0	1	English
69	1	1	1		1995	A. Tal and D. Shannahan	Ehrlichiosis presenting as a life-threatening illness	Am J Med	USA	Case report	1993		1		English	1					1	1	53	0	USA			USA		0	.	.	1993	coronary artery disease (status post angioplasty) and emphysema	.	.	0		1	1	1	1	14	.	.	1	39.6	1	.
70	1	1	1		1995	S. J. Yevich, J. L. Sánchez, R. F. DeFraites, C. C. Rives, J. E. Dawson, I. J. Uhaa, B. J. Johnson and D. B. Fishbein	Seroepidemiology of infections due to spotted fever group rickettsiae and Ehrlichia species in military personnel exposed in areas of the United States where such infections are endemic	J Infect Dis					0	6	English
71	1	1	1		1996		Getting a head start against ehrlichiosis	Emergency Medicine (00136654)					0	4	English
72	1	1	1		1996	C. Arraga-Alvarado, M. Montero-Ojeda, A. Bernardoni, B. E. Anderson and O. Parra	[Human ehrlichiosis: report of the 1st case in Venezuela]	Invest Clin				Discussion, Exclusion, da whs. E.platys, da inclusion bodies in platelets gefunden wurden	0	5	Spanish
73	1	1	1		1996	J. Barenfanger, P. G. Patel, J. S. Dumler and D. H. Walker	Pathology Rounds: Identifying Human Ehrlichiosis	Laboratory Medicine	USA	Case report	1996		1		English	1					1	1	36	0	USA	Illinois		USA		0	2	field biologist	1995	HIV, CD4 count 18	1	HIV +	0		1	1	1	1	.	.	.	1	.	1	1
74	1	1	1		1996	B. A. Cunha	Ehrlichiosis	Emergency Medicine (00136654)	USA	Case report	1996		1		English	1					1	1	47	0	USA			USA		0	.		1996	gout, coronary artery disease	.		0		1	1		1	4	.	.	1	40.8	1	.
75	1	1	1		1996	J. E. Dawson, C. K. Warner, S. Standaert and J. G. Olsan	The interface between research and the diagnosis of an emerging tick-borne disease, human ehrlichiosis due to Ehrlichia chaffeensis	Archives of Internal Medicine					0	3	English
76	1	1	1		1996	S. M. Gordon	Recognizing and treating new and emerging infections encountered in everyday practice	Cleveland Clinic Journal of Medicine					0	3	English
77	1	1	1		1996	J. R. Kostman	Laboratory diagnosis of rickettsial diseases	Clinics in Dermatology					0	3
78	1	1	1		1996	E. Lee and Y. Rikihisa	Anti-Ehrlichia chaffeensis antibody enhances proinflammatory cytokine mRNA expression in human monocytes exposed to E-chaffeensis through NF-kappa B activation	Molecular Biology of the Cell					0	5
79	1	1	1		1996	M. Maurin and D. Raoult	Optimum treatment of intracellular infection	Drugs					0	3	English
80	1	1	1		1996	K. C. Mounzer and M. J. Dinubile	Ehrlichial infections	Clin Dermatol					0	3
81	1	1	1		1996	S. H. Naqvi, R. C. Barry, A. D. Friedman and F. St. Louis	Ehrlichiosis: An infectious cause of severe leukopenia	International Journal of Pediatric Hematology/Oncology	USA	Case report	1996		1		English	1					1	1	12	1	USA	Missouri		USA		0	.		1991	0	0		0		1	1		1	9	.	.	1	40	.	.
82	1	1	1		1996	M. Nuti, F. Russino, D. Grazioli, P. Rombola, G. Macri and E. Lillini	Anti-Ehrlichia antibodies in high-risk subjects living in the piedmont of the Veneto region	Microbiologia Medica					0	1	Italian
83	1	1	1		1996	M. Perez, Y. Rikihisa and B. H. Wen	Ehrlichia canis-like agent isolated from a man in Venezuela: Antigenic and genetic characterization	Journal of Clinical Microbiology					0	6	English
84	1	1	1		1996	R. W. Pinner	Addressing the challenges of emerging infectious disease	Am J Med Sci					0	3	English
85	1	1	1		1996	N. Ratnasamy, E. D. Everett, W. E. Roland, G. McDonald and C. W. Caldwell	Central nervous system manifestations of human ehrlichiosis	Clin Infect Dis					0	5	English
86	1	1			1996	E. B. Santiago and P. M. Garcia	Emerging bacteria causing infectious diseases	Revista Clinica Espanola					0	3	English
87	1	1	1		1996	W. Schaffner and S. M. Standaert	Ehrlichiosis--in pursuit of an emerging infection	N Engl J Med					0	3	English
88	1	1	1		1996	G. E. Schutze and R. F. Jacobs	Human monocytic ehrlichiosis in children	Clinical Infectious Diseases				Fälle in neuerem Paper enthalten	0	4	English
89	1 nur online lesen möglich, kein PDF vorhanden	1	1		1996	L. E. Silvers, S. Watkins, G. T. Strickland, M. Clothier, J. Grant, E. Hall, L. Joe, M. A. Thompson, S. Sullivan, J. Ryan, P. Shanahan, C. G. Baumann, M. Shochet, G. Sprouse, J. T. Nevins, H. McQuay, E. Israel and D. M. Dwyer	Human ehrlichiosis - Maryland, 1994 (Reprinted from MMWR, vol 45, pg 798-802, 1996)	Jama-Journal of the American Medical Association	USA	Case report	1994		1		English	5					1	1	35	0	USA	Michigan		USA		0	2	surveyor	1994	.	.		0		1	1	1	1	5	8	12	1	37.9	.	.
																					1	1	41	0	USA	Michigan		USA		0	3	hiking,biking	1994	.	.		0		1	1	1	1	.	6	.	1	38.3	1	.
																					1	1	45	0	USA	Maryland		USA		0	.		1994	.	.		0		1	1	1	1	.	.	.	1	.	.	.
																					1	1	63	1	USA			USA		0	3	camping trip	1994	.	.		.		1	1	1	1	.	27	.	1	.	.	.
																					1	1	38	0	USA			USA	Maryland	0	2	work at a golf course	1994	.	.		0		1	1		1	3	.	.	1	40	.	.
90	1	1	1		1996	D. M. Stith	Diagnosing ehrlichiosis	Ann Intern Med	USA	Case report	1996		1		English	3					1	1	61	0	USA	Virginia		USA	Virginia	0	.		1994	.	.		0		1	1		1	.	.	.	.	.	.	.
																					1	1	73	0	USA	Virginia		USA	Virginia	0	.		1996	.	.		0		1	1	1	1	.	.	.	1	.	.	.
																					1	1	69	1	USA	Virginia		USA	Virginia	0	.		1996	.	.		0		1	1	1	0	.	x	.	1	.	1	.
91	1	1	1		1996	I. Tami, J. I. Martinez, M. Tami, M. C. Redondo, H. Finol and N. Simonovis	Identification of Ehrlichia species in blood smear	Infectious Diseases in Clinical Practice				Morulae	0	5	English
92	1	1	1		1996	D. J. Vugia and V. L. Kramer	Human babesiosis and ehrlichioses - Emerging tick-borne diseases	Western Journal of Medicine					0	3	English
93	1	1			1996	D. H. Walker	Clinical experience. Human ehrlichiosis: more trouble from ticks	Hospital Practice					0	3	English
94	1 (online Researchgate)	1	1		1996	D. H. Walker, A. G. Barbour, J. H. Oliver, R. S. Lane, J. S. Dumler, D. T. Dennis, D. H. Persing, A. F. Azad and E. McSweegan	Emerging bacterial zoonotic and vector-borne diseases - Ecological and epidemiological factors	Jama-Journal of the American Medical Association					0	3	English
95	1 (online Researchgate)	1	1		1996	B. Wilske and V. Fingerle	Ehrlichiosis, a New Tick-borne Infectious Disease	Munchener Medizinische Wochenschrift					0	3	German
96	1	1	1		1996	S. Wong and L. J. Grady	Ehrlichia infection as a cause of severe respiratory distress	N Engl J Med					0	5	English
97	1	1	1		1997	P. Brouqui	Human ehrlichiosis, an emerging infectious disease	Medecine Et Maladies Infectieuses					0	3	French
98	1	1	1		1997	N. Carter and N. R. Miller	Fourth nerve palsy caused by Ehrlichia chaffeensis	J Neuroophthalmol	USA	Case report	1995		1		English	1					1	1	44	1	USA			USA		0	3	jogging in a wooded area	1995	mild asthma	.	.	.		1	1	1	1	.	7	.	1	38	.	.
99	1	1	1		1997	D. Christmann, Y. Hansmann and T. Staub-Schmidt	Community acquired infectious diseases	Medecine et Maladies Infectieuses					0	3	French
100	1	1	1		1997	I. Eliasson and A. Bjöersdorff	Does human ehrlichiosis exist in Sweden? New tick-borne zoonoses	Lakartidningen					0	2	Swedish
101	1	1	1		1997	R. J. Laudicina and A. E. Hilger	Focus: tick-borne diseases. Human Ehrlichiosis: a case review	Clinical Laboratory Science	USA	Case report	1997		1		English	1					1	1	28	0	USA			USA		0	.		1995	.	.		0		1	1		1	3	.	.	1	38.4	.	.
102	1	1			1997	R. Roberts and R. Soave	Emerging Pathogens Associated with Tick-Borne Infections	Braz J Infect Dis					0	3	English
103	1	1			1997	D. H. Walker and J. S. Dumler	Human monocytic and granulocytic ehrlichioses. Discovery and diagnosis of emerging tick-borne infections and the critical role of the pathologist	Arch Pathol Lab Med					0	3	English
104	1	1	1		1998	J. S. Dumler and J. S. Bakken	Human ehrlichioses: Newly recognized infections transmitted by ticks						0	3	English
105	1	1	1		1998	X. Duval, O. Chosidow, H. Tissot-Dupont, D. Raoult and C. Frances	Cutaneous manifestations of rickettsiosis	Revue De Medecine Interne					0	3	English
106	1	1	1		1998	L. A. Fordham, C. J. Chung, B. B. Specter, D. F. Merten and D. L. Ingram	Ehrlichiosis: findings on chest radiographs in three pediatric patients	AJR Am J Roentgenol	USA	Case report	.		1		English	3					1	1	7	1	USA			USA		0	.		1998	.	.	.	0		1	1		1	.	.	.	1	40	.	.
																					1	1	2.5	1	USA			USA		0	.		1998	.	.	.	0		1	1		1	7	.	.	1	39.1	.	.
																					1	1	13	1	USA			USA		0	.		1998	.	.	.	.		1	1	1	1	7	2	.	1	.	.	.
107	Statewide Surveillance for Ehrlichiosis -- Connecticut and New York, 1994-1997 (cdc.gov)	1	1		1998	P. D. Guarino, J. I. Meek, B. Kusha, S. W. Tenuta, R. Heimer, R. W. Ryder, L. A. Magnarelli, T. Blevins, M. L. Cartter, C. A. Brinkman, D. Mayo, J. L. Hadler, P. Kurpiel, D. Ackman, D. Fox, S. Wong, F. Chu, D. White, D. Morse and P. F. Smith	Statewide surveillance for ehrlichiosis - Connecticut and New York, 1994-1997	JAMA					0	3	English
108	1	1	1		1998	K. L. Heilpern	Update: human ehrlichiosis--Maryland and Wisconsin, 1994	Ann Emerg Med	USA	Case report	1998		1		English	2					1	1	45	0	USA	Maryland		USA		0	2	construction worker	1994	.	.		0		1	1	1	1	.	.	.	1	.	.	.
																					1	1	80	0	USA			USA		0	.		1990	.	.		0		1	1		1	.	.	.	1	.	.	.
109	1	1	1		1998	H. W. Horowitz and G. P. Wormser	Doxycycline revisited: An old medicine for emerging diseases	Archives of Internal Medicine					0	5	English
110	1	1	1		1998	S. Lotric-Furlan, M. Petrovec, T. Avsic-Zupanc and F. Strle	Ehrlichia antibodies, leukopenia and thrombocytopenia in initial phase of tick-borne encephalitis	Infection					0	1	English
111	1	1	1		1998	A. A. Pruitt	Infections of the nervous system	Neurologic Clinics					0	1	English
112	1	1	1		1998	M. Radetsky	The emerging spectrum of tickborne infections	Current Opinion in Infectious Diseases					0	3	English
113	1	1	1		1998	D. J. Sexton, G. R. Corey, C. Carpenter, L. Q. Kong, T. Gandhi, E. Breitschwerdt, B. Hegarty, S. M. Chen, H. M. Feng, X. J. Yu, J. Olano, D. H. Walker and S. J. Dumler	Dual infection with Ehrlichia chaffeensis and a spotted fever group rickettsia: a case report	Emerg Infect Dis	USA	Case report	1995		1		English	1					1	1	44	0	USA	.		USA		0	.		1995	hepatitis C infection, regular use of cocaine	.	.	0		1	1		1	1	3	.	1	40	.	.
114	1	1	1		1998	S. M. Standaert, L. A. Clough, W. Schaffner, J. S. Adams and K. M. Neuzil	Neurologic manifestations of human monocytic ehrlichiosis	Infectious Diseases in Clinical Practice	USA	Case report	1998		1		English	2					1	1	69	0	USA	Tennessee		USA		0	3	presence of ticks in his work shed	1998	.	.	.	0		1	1	1	1	3	.	.	1	39	1	.
																					1	1	65	0	USA	Tennessee		USA		0	3	golf	1998	.	.	.	0		1	1	1	1	2	.	.	1	38.6	1	.
115	1	1	1		1998	M. S. Sulkowski and J. S. Dumler	Clinical spectrum of disease due to Ehrlichia chaffeensis: Case reports and review	Infectious Diseases in Clinical Practice	USA	Case report	1998		1		English	2					1	1	47	1	USA	Maryland		USA		0	.	.	1998	.	.	.	.		1	1	1	1	10	127	.	1	39.2	.	.
																					1	1	70	0	USA			USA		0	.	.	1998	.	.	.	0		1	1	1	1	6	23	.	1	39.5	1	.
116	1	1	1		1998	A. J. Sulzer	Dual infection with Ehrlichia chaffeensis and a spotted fever group rickettsia: a case report	Emerg Infect Dis					0	8	English
117	1	1	1		1999		New assay for ehrlichiosis	JAMA					0	1	English
118	1	1	1		1999	P. M. Arguin, J. Singleton, L. D. Rotz, E. Marston, T. A. Treadwell, K. Slater, M. Chamberland, A. Schwartz, L. Tengelsen, J. G. Olson and J. E. Childs	An investigation into the possibility of transmission of tick-borne pathogens via blood transfusion. Transfusion-Associated Tick-Borne Illness Task Force	Transfusion				4 Serologische Fälle (+ kleine Symptomentabelle)	0	6	English
119	1	1	1		1999	T. P. Bleck	Central nervous system involvement in rickettsial diseases	Neurologic Clinics					0	3	English
120	1	1			1999	M. Braclik and E. J. Kucharz	Human ehrlichioses	Polskie Archiwum Medycyny Wewnetrznej					0	2	Polish
121	1	1	1		1999	P. Brouqui	Adaptation of the agent of the human monocyte ehrlichiosis (Ehrlichia chaffeensis) to HL60	Am J Trop Med Hyg					0	8	English
122	1	1	1		1999	R. S. Buller, M. Arens, S. P. Hmiel, C. D. Paddock, J. W. Sumner, Y. Rikhisa, A. Unver, M. Gaudreault-Keener, F. A. Manian, A. M. Liddell, N. Schmulewitz and G. A. Storch	Ehrlichia ewingii, a newly recognized agent of human ehrlichiosis	N Engl J Med	USA	Serodiagnostic study	1994 -1998		1		English	4		4/413 samples from patients with possible ehrlichiosis			1	1	11	0	USA	Missouri		USA		0	.		1996	kidney graft from a living related donor at 27 months of age	1	prednisone, azathioprine	0		1	1		1	.	.	.	1	38.9	.	.
																					1	1	49	0	USA			USA		0	.		1996 - 1998	rheumatoid arthritis	1	methotrexate	0		1	1		.	.	.	.	1	40	.	.
																					1	1	60	0	USA			USA		0	.		1996 - 1998	0	0		0		1	1		.	.	.	.	1	39.1	.	.
																					1	1	65	0	USA			USA		0	3	hiking in the woods	1998	COPD, hypertension	1	prednisone	0		1	1		.	.	.	.	1	39.5	.	.
123	1	1	1		1999	C. F. Carpenter, T. K. Gandhi, L. K. Kong, G. R. Corey, S. M. Chen, D. H. Walker, J. S. Dumler, E. Breitschwerdt, B. Hegarty and D. J. Sexton	The incidence of ehrlichial and rickettsial infection in patients with unexplained fever and recent history of tick bite in central North Carolina	J Infect Dis	USA	Serodiagnostic study	1995 -1996		1		English	8		8/35 patients with fever and a history of recent tick bite			0	1	.	.	USA			USA	North Carolina	0	.	.	1995 - 1996	.	.	.	.		1	1		1	.	.	.	1	.	.	.
																					0	1	.	.	USA			USA	North Carolina	0	.	.	1995 - 1996	.	.	.	.		1	1		1	.	.	.	1	.	.	.
																					0	1	.	.	USA			USA	North Carolina	0	.	.	1995 - 1996	.	.	.	.		1	1		1	.	.	.	1	.	.	.
																					0	1	.	.	USA			USA	North Carolina	0	.	.	1995 - 1996	.	.	.	.		1	1		1	.	.	.	1	.	.	.
																					0	1	.	.	USA			USA	North Carolina	0	.	.	1995 - 1996	.	.	.	.		1	1		1	.	.	.	1	.	.	.
																					0	1	.	.	USA			USA	North Carolina	0	.	.	1995 - 1996	.	.	.	.		1	1		0	.	x	.	1	.	.	.
																					0	1	.	.	USA			USA	North Carolina	0	.	.	1995 - 1996	.	.	.	.		1	1		0	.	x	.	1	.	.	.
																					0	1	.	.	USA			USA	North Carolina	0	.	.	1995 - 1996	.	.	.	.		1	1		0	.	x	.	1	.	.	.
																1		1/35 patients with fever and a history of recent tick bite			1	1	.	.	USA			USA	North Carolina	0	.	.	1995 - 1996	.	.	.	.		1	1		1	.	.	.	1	.	.	.
124	1	1			1999	J. S. Dumler and A. Valsamakis	Molecular diagnostics for existing and emerging infections - Complementary tools for a new era of clinical microbiology	American Journal of Clinical Pathology					0	3	English
125	1	1	1		1999	J. A. Edlow	Lyme disease and related tick-borne illnesses	Annals of Emergency Medicine					0	3	English
126	1	1	1		1999	A. Estrada-Pena and F. Jongejan	Ticks feeding on humans: a review of records on human-biting Ixodoidea with special reference to pathogen transmission	Experimental and Applied Acarology					0	3	English
127	1	1	1		1999	J. L. Faul, R. L. Doyle, P. N. Kao and S. J. Ruoss	Tick-borne pulmonary disease - Update on diagnosis and management	Chest					0	3	English
128	1	1	1		1999	R. A. Gongóra-Biachi, J. Zavala-Velázquez, C. J. Castro-Sansores and P. González-Martínez	First case of human ehrlichiosis in Mexico	Emerg Infect Dis	Mexico	Case report	1999		1		English	1					1	1	41	0	Mexico	Yucatan		Mexico		0	2	activity in a rural area	1997	.	.	.	0		1	1	1	.	.	.	.	1	.	.	.
129	1	1	1		1999	J. L. Goodman	Ehrlichiosis--ticks, dogs, and doxycycline	N Engl J Med					0	3	English
130	1	1	1		1999	M. Granstrom	New emerging tick-borne diseases	Bulletin De L Academie Nationale De Medecine					0	3	English
131	1	1	1		1999	N. G. Gratz	Emerging and resurging vector-borne diseases	Annual Review of Entomology					0	3	English
132	1	1	1		1999	S. B. Greenberg	Serious waterborne and wilderness infections	Critical Care Clinics					0	3	English
133	1	1			1999	R. Gustafson and K. Artursson	Ehrlichiosis, common among animals but also occurs in humans	Lakartidningen					0	2	Swedish
134	1	1	1		1999	E. Hilton, J. DeVoti, J. L. Benach, M. L. Halluska, D. J. White, H. Paxton and J. S. Dumler	Seroprevalence and seroconversion for tickborne diseases in a high-risk population in the northeast United States	American Journal of Medicine					0	5	English
135	1	1	1		1999	D. Jerrard	Ehrlichiosis	J Emerg Med	USA	Case report	1999		1		English	1					1	1	35	0	USA			USA	Maryland	0	.		1999	0	0		0		1	1		1	5	.	.	1	39	1	.
136	1	1	1		1999	C. L. Karp and F. A. Neva	Tropical infectious diseases in human immunodeficiency virus-infected patients	Clinical Infectious Diseases					0	1	English
137	1	1	1		1999	M. Kawahara, T. Ito, C. Suto, S. Shibata, Y. Rikihisa, K. Hata and K. Hirai	Comparison of Ehrlichia muris strains isolated from wild mice and ticks and serologic survey of humans and animals with E-muris as antigen	Journal of Clinical Microbiology					0	7	English
138	1	1	1		1999	G. S. Martin, B. W. Christman and S. M. Standaert	Rapidly fatal infection with Ehrlichia chaffeensis	N Engl J Med	USA	Case report	1999		1		English	2					1	1	22	0	USA			USA	Tennessee	0	2	military exercises	1999	.	.		0		1	1	1	1	7	2	.	1	.	.	.
																					1	1	38	0	USA			USA	Tennessee	0	.	.	1999	AIDS, Hepatitis B, Hepatitis C	1	AIDS	0		1	1	1	1	.	1	.	1	.	.	.
139	1	1	1		1999	A. K. Nutt and J. Raufman	Gastrointestinal and hepatic manifestations of human ehrlichiosis: 8 cases and a review of the literature	Dig Dis	USA	Case report	1992 - 1998		1		English	8	1 (S15)				1	1	66	0	USA			USA	Arkansas	0	.	.	1992 - 1998	.	.		0		1	1		1	.	6	.	1	.	.	.
																					1	1	56	0	USA			USA	Arkansas	0	.	.	1992 - 1998	.	.		0		1	1		1	3	.	.	1	39.4	1	.
																					1	1	57	0	USA			USA	Arkansas	0	2	worked outdoors as a heavy equipment operator	1992 - 1998	rheumatoid arthritis	.		0		1	1	1	1	.	5	.	1	.	1	.
																					1	1	24	0	USA			USA	Arkansas	0	.	.	1992 - 1998	cadaveric renal transplant	1	renal transplantation	0		1	1	1	1	4	.	.	1	39.9	1	.
																					1	1	84	1	USA			USA	Arkansas	0	3	gardening	1992 - 1998	.	.		0		1	1	1	1	.	.	.	1	.	.	.
																					1	1	72	0	USA			USA	Arkansas	0	.	.	1992 - 1998	.	.		0		1	1	1	1	14	.	.	1	37.2	1	.
																					1	1	81	0	USA			USA	Arkansas	0	.	.	1992 - 1998	.	.		0		1	1	1	1	.	.	.	1	39.5	.	.
140	1	1	1		1999	A. K. Nutt and J. Raufman	Gastrointestinal and hepatic manifestations of human ehrlichiosis: 8 cases and a review of the literature	Dig Dis					0	4	English
141	1	1	1		1999	A. M. Pretorius, T. P. Venter, E. van der Ryst and P. J. Kelly	Possible human ehrlichiosis in the Free State	S Afr Med J				Discussion; Eschar = keine Ehrlichiose	0	1	English
142	1	1	1		1999	R. Sadikot, M. J. Shaver and W. B. Reeves	Ehrlichia chaffeensis in a renal transplant recipient	Am J Nephrol	USA	Case report	1997		1		English	1					1	1	35	0	USA			USA	Arkansas	0	2	outdoor work	1997	cadaveric renal transplant	1	azathioprine 100 mg, cyclosporin 150 mg twice a day, prednisone 20 mg	0		1	1		1	4	.	.	1	40.6	.	.
143	1	1			1999	D. R. Thomas, R. L. Salmon, T. J. Coleman, P. Morgan-Capner, M. Sillis, E. O. Caul, K. L. Morgan, G. A. Paiba, M. Bennett, D. Ribeiro, G. Lloyd, S. M. Kench, D. Meadows, P. Softley and R. M. Chalmers	Occupational exposure to animals and risk of zoonotic illness in a cohort of farmers, farmworkers, and their families in England	Journal of Agricultural Safety and Health					0	6	English
144	1	1	1		1999	R. A. Weaver, G. Virella and A. Weaver	Ehrlichiosis with severe pulmonary manifestations despite early treatment	South Med J	USA	Case report	1996		1		English	1					1	1	54	1	USA			USA		0	3	gardening	1996	0	0		.		1	1	1	1	2	.	.	1	38.3	1	.
145	1	1	1		1999	S. P. Whitt, E. D. Everett, W. Roland and S. Dolan	Ehrlichia chaffeensis--associated cardiomyopathy in a patient with AIDS	Clin Infect Dis	USA	Case report	1999		1		English	1					1	1	33	0	USA			USA		0	.		1999	HIV, history of oral candidiasis and AIDS encephalopathy	1	HIV	0		1	1	1	1	5	.	.	1	38.5	1	.
146	1	1	1		2000		Another cause of ehrlichiosis	Emergency Medicine (00136654)					0	3	English
147	1	1	1		2000	N. J. Beeching, C. A. Hart and B. I. Duerden	Tropical and exotic infections	Journal of Medical Microbiology					0	3	English
148	1	1	1		2000	S. Bicknell and A. Mason	Acute respiratory failure due to ehrlichiosis--CT findings: case report	Can Assoc Radiol J	Canada	Case report	2000		1		English	1					1	1	21	0	Canada			Canada		0	3	attended an outdoor party	2000	.	0		0		1	1		1	.	.	.	1	.	.	.
149	1	1	1		2000	P. Brouqui and J. S. Dumler	Serologic evidence of human monocytic and granulocytic ehrlichiosis in Israel	Emerg Infect Dis					0	8	English
150	1	1	1		2000	R. P. Byrd, Jr. and T. M. Roy	Ehrlichiosis in the United States	Chest					0	3	English
151	1	1	1		2000	E. F. Callahan, K. A. Adal and K. J. Tomecki	Cutaneous (non-HIV) infections	Dermatologic Clinics					0	3	English
152	1	1	1		2000	T. Donohue and J. F. Cawley	Case study: ehrlichiosis: a new and emerging infectious disease	Physician Assistant	USA	Case report	2000		1		English	1					1	1	53	0	USA			USA		0	2	bridge painter	2000	.	.		0		1	1	1	1	4	5	.	1	38.9	.	.
153	1	1	1		2000	L. Frohman and P. Lama	Annual update of systemic disease - 1999: Emerging and re-emerging infections (Part II)	Journal of Neuro-Ophthalmology					0	3	English
154	1	1	1		2000	A. Ghorbel, S. B. Zrelli, S. Haddad, A. Ghram, A. Chabchoub, F. Landoulsi and M. Ben Ayed	Serological and hematological survey of canine and human ehrlichiosis in the kennels of Tunis and Bizerte (Tunisia)	Revue De Medecine Veterinaire					0	6	French
155	1	1	1		2000	P. Heeg	Infections by Rickettsia, Coxiella and Ehrlichia	Zentralsterilisation - Central Service					0	3	German
156	1	1	1		2000	A. Keysary and T. Waner	Serologic evidence of human monocytic and granulocytic ehrlichiosis in Israel	Emerging Infectious Diseases	Israel	Serologic study	1994 - 1997		1		English	4		4/1000 sera from patients with fever of undetermined cause		Ein Patient mit höherem Titer für A.phagozytophilum ausgeschlossen.	1	1	77	1	Israel			Israel		0	.		1994	.	.		0		1	1	1	.	.	.	.	1	40	1	.
																					1	1	8	1	Israel			Israel		0	.		1994	.	.		0		1	1	1	.	.	.	.	1	39.2	.	.
																					1	1	12	0	Israel			Israel		0	.		1997	.	.		0		1	1	1	.	.	.	.	1	40	.	.
																					1	1	52	0	Israel			Israel		0	.		1997	.	.		0		1	1	1	.	.	.	.	1	38.5	.	.
157	1	1			2000	J. McDade	New and emerging pathogens	International Journal of Clinical Practice					0	3	English
158	1	1	1		2000	J. H. McQuiston, J. E. Childs, M. E. Chamberland and E. Tabor	Transmission of tick-borne agents of disease by blood transfusion: a review of known and potential risks in the United States	Transfusion				Risk of transmission via bloodtransfusion	0	3	English
159	1	1	1		2000	N. Pick, I. Potasman, C. Strenger, A. Keysary and I. Schwartz	Ehrlichiosis associated vasculitis	J Intern Med	Israel	Serologic study	1993 - 1998		1		English	3		3/55 patients with fever and vasculitis			1	1	52	0	Israel			Israel		0	3	strolls every evening in a public park	1993 - 1998	0	.		0		1	1	1	1	.	.	4 (mean), 3 - 6 (range)	1	38.5	0	.
																					1	1	21	1	Israel			Israel		0	.		1993 - 1998	0	.		.		1	1	1	1	.	.	4 (mean), 3 - 6 (range)	1	39	0	.
																					1	1	68	1	Israel			Israel		0	.		1993 - 1998	Leukaemia	.		0		1	1	1	1	.	.	4 (mean), 3 - 6 (range)	1	40	0	.
160	1	1	1		2000	S. M. Standaert, T. Yu, M. A. Scott, J. E. Childs, C. D. Paddock, W. L. Nicholson, J. Singleton Jr and M. J. Blaser	Primary isolation of Ehrlichia chaffeensis from patients with febrile illnesses: Clinical and molecular characteristics	Journal of Infectious Diseases	USA	Serologic study	1998		1		English	7		7/38 patients with possible tickborne infection			0	1	36 (median), 10 - 57 (range)	0	USA			USA		0	.		1998	.	.		0		1	1		1	.	.	.	1	.	.	.
																					0	1	36 (median), 10 - 57 (range)	0	USA			USA		0	.		1998	.	.		0		1	1		1	.	.	.	1	.	.	.
																					0	1	36 (median), 10 - 57 (range)	0	USA			USA		0	.		1998	.	.		0		1	1		1	.	.	.	1	.	.	.
																					0	1	36 (median), 10 - 57 (range)	0	USA			USA		0	.		1998	.	.		0		1	1		1	.	.	.	1	.	.	.
																					0	1	36 (median), 10 - 57 (range)	0	USA			USA		0	.		1998	.	.		0		1	1		1	.	.	.	1	.	.	.
																					0	1	36 (median), 10 - 57 (range)	0	USA			USA		0	.		1998	.	.		0		1	1		0	.	x	.	1	.	.	.
																					0	1	36 (median), 10 - 57 (range)	1	USA			USA		0	.		1998	.	.		.		1	1		0	.	x	.	1	.	.	.
161	1	1	1		2000	T. Ziegler, C. Winkler, K. Wege and H. Schmechel	Doxycyclin - The forgotten antimicrobial drug	Medizinische Klinik					0	3	German
162	TRIMETHOPRIM-SULFAMETHOXAZOLE AND FULMINANT EHRLICHIOSIS : The Pediatric Infectious Disease Journal (lww.com)	1	1		2001	R. K. Brantley	Trimethoprim-sulfamethoxazole and fulminant ehrlichiosis	Pediatr Infect Dis J	USA	Case report	2001	TMP-SMX	1		English	1					1	1	21	1	USA	Virginia		USA		0	.		2000	0	0		.		1	1		1	.	19	.	1	40.6	.	.
163	1	1	1		2001	J. E. Dawson, C. D. Paddock, C. K. Warner, P. W. Greer, J. H. Bartlett, S. A. Ewing, U. G. Munderloh and S. R. Zaki	Tissue diagnosis of Ehrlichia chaffeensis in patients with fatal ehrlichiosis by use of immunohistochemistry, in situ hybridization, and polymerase chain reaction	Am J Trop Med Hyg	USA	Immunhistochemistry study	2001		1		English	4	1				1	1	52	0	USA	Georgia		USA		0	.		1996	advanced HIV	1	HIV	0		1	1	0	1	.	.	.	1	.	.	.
																					1	1	66	0	USA	Texas		USA		0	.		1997	.	.		0		1	1	1	1	10	8	.	1	.	.	.
																					1	1	80	1	USA	Delaware		USA		0	.		1999	low-grade monoclonal gammopathy of unknown significance	.		0		1	1	1	1	6	1	.	1	.	1	.
164	1	1	1		2001	J. S. Dumler and D. H. Walker	Tick-borne ehrlichioses	Lancet					0	3	English
165	1	1	1		2001	C. Goodman, A. A. Lazarus and G. J. Martin	Manifestations of tick-borne illness incidence and variety are increasing worldwide	Postgraduate Medicine					0	3	English
166	1	1	1		2001	A. Guerrero, I. Losada, S. de Lucas and J. Antonio Oteo	Ehrlichiosis infection prevalence in Spain or cross reactions	Medicina clínica					0	5	Spanish
167	1	1	1		2001	A. M. Marty, R. M. Conran and M. G. Kortepeter	Recent challenges in infectious diseases - Biological pathogens as weapons and emerging endemic threats	Clinics in Laboratory Medicine					0	3	English
168	1	1	1		2001	C. L. McCall, A. T. Curns, L. D. Rotz, J. A. Singleton, Jr., T. A. Treadwell, J. A. Comer, W. L. Nicholson, J. G. Olson and J. E. Childs	Fort Chaffee revisited: the epidemiology of tick-borne rickettsial and ehrlichial diseases at a natural focus	Vector Borne Zoonotic Dis					0	5	English
169	1	1	1		2001	P. Parola and R. Didier	Ticks and tickborne bacterial diseases in humans: An emerging infectious threat	Clinical Infectious Diseases					0	3	English
170	1	1	1		2001	T. B. Rooney, T. E. McGue, K. C. Delahanty, T. B. Rooney, T. E. McGue and K. C. Delahanty	A Naval Academy midshipman with ehrlichiosis after summer field exercises in Quantico, Virginia	Military Medicine	USA	Case report	2001		1		English	1					1	1	20	1	USA	Virginia		USA		0	2	summer training with U.S. marines in Quantico	2001	0	0		.		1	1	1	1	3	8	.	1	40.2	.	.
171	1	1	1		2001	E. Schmutzhard and W. H. Pfister	Rare bacterial infections of the nervous system	Aktuelle Neurologie					0	3	German
172	1	1	1		2001	H. P. Tan, J. S. Dumler, W. R. Maley, A. S. Klein, J. F. Burdick, F. F. Poordad, P. J. Thuluvath and J. S. Markowitz	Human monocytic ehrlichiosis: An emerging pathogen in transplantation	Transplantation	USA	Case report	2001		1		English	1					1	1	47	0	USA			USA		0	2	farm manager, work with livestock	2001	liver transplantation for cirrhosis secondary to chronic hepatitis C infection, following transplantation cytomegalovirus infection and acute cellular rejection	1	tacrolimus 2 mg/b.i.d., prednisone 10 mg qd	0		1	1	1	1	4			1	39	.	.
173	1	1	1		2001	C. Thompson	Coinfecting deer-associated zoonoses: Lyme disease, babesiosis, and ehrlichiosis	Clinical Infectious Diseases					0	3	English
174	1	1	1		2002	D. Coon and J. Versalovic	Tick-borne disease: A review of the more common entities found in the Northeastern United States	Clinical Microbiology Newsletter					0	3	English
175	1	1	1		2002	R. R. Ganta, M. J. Wilkerson, C. Cheng, A. M. Rokey and S. K. Chapes	Persistent Ehrlichia chaffeensis infection occurs in the absence of functional major histocompatibility complex class II genes	Infection and Immunity				Persistent infection	0	7	English
176	1	1	1		2002	J. Groen, P. Koraka, Y. A. Nur, T. Avsic-Zupanc, W. H. Goessens, A. Ott and A. D. Osterhaus	Serologic evidence of ehrlichiosis among humans and wild animals in The Netherlands	Eur J Clin Microbiol Infect Dis					0	6	English
177	1	1			2002	M. Kondrusik, K. Puciło, R. Swierzbińska, S. Pancewicz, J. Zajkowska, S. Grygorczuk and T. Hermanowska-Szpakowicz	[Ehrlichia chaffeensis antibodies prevalence among patients bitten by ticks]	Pol Merkur Lekarski					0	2	Polish
178	1	1	1		2002	P. M. Lantos and P. J. Krause	Ehrlichiosis in children	Semin Pediatr Infect Dis					0	3	English
179	1	1	1		2002	A. M. Liddell, J. W. Summer, C. D. Paddock, Y. Rikihisa, A. Unver, R. S. Buller and G. A. Storch	Reinfection with Ehrlichia chaffeensis in a liver transplant recipient	Clinical Infectious Diseases	USA	Case report	2002	Reinfection	1		English	1 (two episodes of one patient)					1	1	56	0	USA	Missouri		USA		0	.	.	1997	liver transplantation 1992	1	cyclosporine 250 mg twice daily, prednisone 5 mg	0		1	1	1	1	.	4	.	1	39.1	.	.
																					1	1	58	0	USA	Missouri		USA		0	.	.	1999	liver transplantation 1993	1	cyclosporine 175 mg twice daily, prednisone 2.5 mg	0		1	1	1	1	2	.	.	1	39	.	.
180	1	1	1		2002	G. S. Marshall, R. F. Jacobs, G. E. Schutze, H. Paxton, S. C. Buckingham, J. P. DeVincenzo, M. A. Jackson, V. H. San Joaquin, S. M. Standaert, C. R. Woods and S. Tick-Borne Infections Children	Ehrlichia chaffeensis seroprevalenee among children in the southeast and south-central regions of the United States	Archives of Pediatrics & Adolescent Medicine					0	6	English
181	1	1	1		2002	R. A. Robinson and R. N. Pugh	Dogs, zoonoses and immunosuppression	Journal of the Royal Society for the Promotion of Health					0	3	English
182	1	1	1		2002	A. Saunders	Diagnosing human ehrlichiosis	Physician Assistant	USA	Case report	2002		1		English	1					1	1	57	1	USA	New Jersey		USA	New Jersey	0	.		2002	cholecystectomy 20 years ago, 2 cesarean sections, right ankle surgery following a fracture many years ago, allergic to morphine and codeine, estrogen replacement therapy	0		0		1	1	1	1	2	.	.	1	39.4	.	.
183	1	1	1		2002	A. E. S. Sehdev, P. S. Sehdev, R. Jacobs and J. S. Dumler	Human monocytic ehrlichiosis presenting as acute appendicitis during pregnancy	Clinical Infectious Diseases	USA	Case report	2002		1		English	1					1	1	30	1	USA	North Carolina		USA	Maryland	0	.	.	1999	0	0	.	1	13	1	1	1	1	5	.	10	1	40	.	.
184	1	1			2002	G. A. Storch	New developments in tick-borne infections	Pediatric Annals					0	3	English
185	1	1	1		2002	G. P. Wormser	Impressions of the IX Conference on Lyme Borreliosis and Other Tick-Borne Diseases, August 18-22, 2002	Vector-Borne and Zoonotic Diseases					0	1	English
186	1	1	1		2002	S. A. Zaidi and C. Singer	Gastrointestinal and hepatic manifestations of tickborne diseases in the United States	Clinical Infectious Diseases				Clinical picture	0	3	English
187	1	1	1	Anaplasmosis	2003	M. D. Anliker and B. Wüthrich	Acute urticaria and angioedema due to ehrlichiosis	Dermatology					0	1	English
188	1	1	1		2003	M. Arnez, T. Luznik-Bufon, T. Avsic-Zupanc, E. Ruzic-Sabljic, M. Petrovec, S. Lotric-Furlan and F. Strle	Etiology of tick-borne febrile illnesses in Slovenian children	Rickettsiology: Present and Future Directions					0	6	English
189	1	1	1		2003	J. E. Childs and C. D. Paddock	The Ascendancy of Amblyomma americanum as a Vector of Pathogens Affecting Humans in The United States	Annual Review of Entomology					0	3	English
190	1	1	1		2003	L. Ciceroni, A. Bartoloni, F. Leoncini, S. Ciarrocchi, A. Pinto, G. Favia, F. Bartalesi, L. Scagnoli and A. Iori	Risk of tick-borne bacterial diseases in humans in the Florence area, Tuscany	Annals of the New York Academy of Sciences					0	6	English
191	1	1	1		2003	J. K. Cousins and M. J. Bono	Clinician's guide to tick-borne disease	Emergency Medicine (00136654)					0	3	English
192	1	1			2003	A. Deutz, K. Fuchs, N. Nowotny, H. Auer, W. Schuller, D. Stünzner, H. Aspöck, U. Kerbl and J. Köfer	Sero-epidemiological studies of zoonotic infections in hunters	Wiener Klinische Wochenschrift, Supplement					0	6	German
193	1	1	1		2003	S. L. Gardner, R. C. Holman, J. W. Krebs, R. Berkelman and J. E. Childs	National surveillance for the human ehrlichioses in the United States, 1997-2001, and proposed methods for evaluation of data quality	Ann N Y Acad Sci					0	6	English
194	1	1	1		2003	T. Kesteman, C. Martin, B. Guillaume, G. Bigaignon and M. Delmée	Ehrlichiosis: An emerging infectious disease	Louvain Medical					0	3	French
195	1 https://www.scielo.cl/scielo.php?script=sci_arttext&pid=S0034-98872003000100010&lng=es&nrm=iso&tlng=es	1	1		2003	J. López D, M. Rivera S, J. C. Concha G, S. Gatica Q, M. Loeffeholz and O. Barriga V	Serologic evidence for human Ehrlichiosis in Chile	Revista Medica de Chile				Serologic evidence Chile	0	6	Spanish
196	1	1	1		2003	J. P. Olano, W. Hogrefe, B. Seaton and D. H. Walker	Clinical manifestations, epidemiology, and laboratory diagnosis of human monocytotropic ehrlichiosis in a commercial laboratory setting	Clin Diagn Lab Immunol	USA	Serodiagnostic study	2003		1		English	41					0	1	45 (median), 8 - 78 (range)	0	USA			USA		0	.	.	1997 - 1998	.	.	.	0	.	1	1		1	.	5 (median), 2 - 77 (range)	.	1	.	.	.
																					0	1	45 (median), 8 - 78 (range)	0	USA			USA		0	.	.	1997 - 1998	.	.	.	0		1	1		1	.	5 (median), 2 - 77 (range)	.	1	.	.	.
																					0	1	45 (median), 8 - 78 (range)	0	USA			USA		0	.	.	1997 - 1998	.	.	.	0		1	1		1	.	5 (median), 2 - 77 (range)	.	1	.	.	.
																					0	1	45 (median), 8 - 78 (range)	0	USA			USA		0	.	.	1997 - 1998	.	.	.	0		1	1		1	.	5 (median), 2 - 77 (range)	.	1	.	.	.
																					0	1	45 (median), 8 - 78 (range)	0	USA			USA		0	.	.	1997 - 1998	.	.	.	0		1	1		1	.	5 (median), 2 - 77 (range)	.	1	.	.	.
																					0	1	45 (median), 8 - 78 (range)	0	USA			USA		0	.	.	1997 - 1998	.	.	.	0		1	1		1	.	5 (median), 2 - 77 (range)	.	1	.	.	.
																					0	1	45 (median), 8 - 78 (range)	0	USA			USA		0	.	.	1997 - 1998	.	.	.	0		1	1		1	.	5 (median), 2 - 77 (range)	.	1	.	.	.
																					0	1	45 (median), 8 - 78 (range)	0	USA			USA		0	.	.	1997 - 1998	.	.	.	0		1	1		1	.	5 (median), 2 - 77 (range)	.	1	.	.	.
																					0	1	45 (median), 8 - 78 (range)	0	USA			USA		0	.	.	1997 - 1998	.	.	.	0		1	1		1	.	5 (median), 2 - 77 (range)	.	1	.	.	.
																					0	1	45 (median), 8 - 78 (range)	0	USA			USA		0	.	.	1997 - 1998	.	.	.	0		1	1		1	.	5 (median), 2 - 77 (range)	.	1	.	.	.
																					0	1	45 (median), 8 - 78 (range)	0	USA			USA		0	.	.	1997 - 1998	.	.	.	0		1	1		1	.	5 (median), 2 - 77 (range)	.	1	.	.	.
																					0	1	45 (median), 8 - 78 (range)	0	USA			USA		0	.	.	1997 - 1998	.	.	.	0		1	1		1	.	5 (median), 2 - 77 (range)	.	1	.	.	.
																					0	1	45 (median), 8 - 78 (range)	0	USA			USA		0	.	.	1997 - 1998	.	.	.	0		1	1		1	.	5 (median), 2 - 77 (range)	.	1	.	.	.
																					0	1	45 (median), 8 - 78 (range)	0	USA			USA		0	.	.	1997 - 1998	.	.	.	0		1	1		1	.	5 (median), 2 - 77 (range)	.	1	.	.	.
																					0	1	45 (median), 8 - 78 (range)	0	USA			USA		0	.	.	1997 - 1998	.	.	.	0		1	1		1	.	5 (median), 2 - 77 (range)	.	1	.	.	.
																					0	1	45 (median), 8 - 78 (range)	0	USA			USA		0	.	.	1997 - 1998	.	.	.	0		1	1		1	.	5 (median), 2 - 77 (range)	.	1	.	.	.
																					0	1	45 (median), 8 - 78 (range)	0	USA			USA		0	.	.	1997 - 1998	.	.	.	0		1	1		1	.	5 (median), 2 - 77 (range)	.	1	.	.	.
																					0	1	45 (median), 8 - 78 (range)	0	USA			USA		0	.	.	1997 - 1998	.	.	.	0		1	1		1	.	5 (median), 2 - 77 (range)	.	1	.	.	.
																					0	1	45 (median), 8 - 78 (range)	0	USA			USA		0	.	.	1997 - 1998	.	.	.	0		1	1		1	.	5 (median), 2 - 77 (range)	.	1	.	.	.
																					0	1	45 (median), 8 - 78 (range)	0	USA			USA		0	.	.	1997 - 1998	.	.	.	0		1	1		1	.	5 (median), 2 - 77 (range)	.	1	.	.	.
																					0	1	45 (median), 8 - 78 (range)	0	USA			USA		0	.	.	1997 - 1998	.	.	.	0		1	1		1	.	5 (median), 2 - 77 (range)	.	1	.	.	.
																					0	1	45 (median), 8 - 78 (range)	0	USA			USA		0	.	.	1997 - 1998	.	.	.	0		1	1		1	.	5 (median), 2 - 77 (range)	.	1	.	.	.
																					0	1	45 (median), 8 - 78 (range)	1	USA			USA		0	.	.	1997 - 1998	.	.	.	.		1	1		1	.	5 (median), 2 - 77 (range)	.	1	.	.	.
																					0	1	45 (median), 8 - 78 (range)	1	USA			USA		0	.	.	1997 - 1998	.	.	.	.		1	1		0	.	x	.	1	.	.	.
																					0	1	45 (median), 8 - 78 (range)	1	USA			USA		0	.	.	1997 - 1998	.	.	.	.		1	1		0	.	x	.	1	.	.	.
																					0	1	45 (median), 8 - 78 (range)	1	USA			USA		0	.	.	1997 - 1998	.	.	.	.		1	1		0	.	x	.	1	.	.	.
																					0	1	45 (median), 8 - 78 (range)	1	USA			USA		0	.	.	1997 - 1998	.	.	.	.		1	1		0	.	x	.	1	.	.	.
																					0	1	45 (median), 8 - 78 (range)	1	USA			USA		0	.	.	1997 - 1998	.	.	.	.		1	1		0	.	x	.	1	.	.	.
																					0	1	45 (median), 8 - 78 (range)	1	USA			USA		0	.	.	1997 - 1998	.	.	.	.		1	1		0	.	x	.	1	.	.	.
																					0	1	45 (median), 8 - 78 (range)	1	USA			USA		0	.	.	1997 - 1998	.	.	.	.		1	1		0	.	x	.	1	.	.	.
																					0	1	45 (median), 8 - 78 (range)	1	USA			USA		0	.	.	1997 - 1998	.	.	.	.		1	1		0	.	x	.	1	.	.	.
																					0	1	45 (median), 8 - 78 (range)	1	USA			USA		0	.	.	1997 - 1998	.	.	.	.		1	1		0	.	x	.	1	.	.	.
																					0	1	45 (median), 8 - 78 (range)	1	USA			USA		0	.	.	1997 - 1998	.	.	.	.		1	1		0	.	x	.	1	.	.	.
																					0	1	45 (median), 8 - 78 (range)	1	USA			USA		0	.	.	1997 - 1998	.	.	.	.		1	1		0	.	x	.	1	.	.	.
																					0	1	45 (median), 8 - 78 (range)	1	USA			USA		0	.	.	1997 - 1998	.	.	.	.		1	1		0	.	x	.	1	.	.	.
																					0	1	45 (median), 8 - 78 (range)	1	USA			USA		0	.	.	1997 - 1998	.	.	.	.		1	1		0	.	x	.	1	.	.	.
																					0	1	45 (median), 8 - 78 (range)	1	USA			USA		0	.	.	1997 - 1998	.	.	.	.		1	1		0	.	x	.	1	.	.	.
																					0	1	45 (median), 8 - 78 (range)	1	USA			USA		0	.	.	1997 - 1998	.	.	.	.		1	1		0	.	x	.	1	.	.	.
																					0	1	45 (median), 8 - 78 (range)	1	USA			USA		0	.	.	1997 - 1998	.	.	.	.		1	1		0	.	x	.	1	.	.	.
																					0	1	45 (median), 8 - 78 (range)	1	USA			USA		0	.	.	1997 - 1998	.	.	.	.		1	1		0	.	x	.	0	.	.	.
																					0	1	45 (median), 8 - 78 (range)	1	USA			USA		0	.	.	1997 - 1998	.	.	.	.		1	1		0	.	x	.	0	.	.	.
197	1	1	1		2003	J. R. Olano, E. Masters, W. Hogrefe and D. H. Walker	Human monocytotropic ehrlichiosis, Missouri	Emerging Infectious Diseases	USA	Serodiagnostic study	1997-1999		1		English	29					0	1	48.8 (mean), 15-70 (range)	0	USA	Missouri		USA		0	.	.	1997	three patients: included inflammatory bowel disease, adult onset diabetes mellitus, coronary artery disease, status post coronary artery bypass grafting.	.	.	0	.	1	1		1	.	.	.	1	39.4 (mean), 37.9-40.6 (range)	1	.
																					0	1	48.8 (mean), 15-70 (range)	0	USA	Missouri		USA		0	.	.	1997		.	.	0		1	1		1	.	.	.	1	39.4 (mean), 37.9-40.6 (range)	1	.
																					0	1	48.8 (mean), 15-70 (range)	0	USA	Missouri		USA		0	.	.	1997		.	.	0		1	1		1	.	.	.	1	39.4 (mean), 37.9-40.6 (range)	1	.
																					0	1	48.8 (mean), 15-70 (range)	0	USA	Missouri		USA		0	.	.	1997		.	.	0		1	1		1	.	.	.	1	39.4 (mean), 37.9-40.6 (range)	1	.
																					0	1	48.8 (mean), 15-70 (range)	0	USA	Missouri		USA		0	.	.	1997		.	.	0		1	1		1	.	.	.	1	39.4 (mean), 37.9-40.6 (range)	1	.
																					0	1	48.8 (mean), 15-70 (range)	0	USA	Missouri		USA		0	.	.	1997		.	.	0		1	1		1	.	.	.	1	39.4 (mean), 37.9-40.6 (range)	1	.
																					0	1	48.8 (mean), 15-70 (range)	0	USA	Missouri		USA		0	.	.	1998		.	.	0		1	1		1	.	.	.	1	39.4 (mean), 37.9-40.6 (range)	1	.
																					0	1	48.8 (mean), 15-70 (range)	0	USA	Missouri		USA		0	.	.	1998		.	.	0		1	1		1	.	.	.	1	39.4 (mean), 37.9-40.6 (range)	1	.
																					0	1	48.8 (mean), 15-70 (range)	0	USA	Missouri		USA		0	.	.	1998		.	.	0		1	1		0	.	x	.	1	39.4 (mean), 37.9-40.6 (range)	1	.
																					0	1	48.8 (mean), 15-70 (range)	0	USA	Missouri		USA		0	.	.	1998		.	.	0		1	1		0	.	x	.	1	39.4 (mean), 37.9-40.6 (range)	1	.
																					0	1	48.8 (mean), 15-70 (range)	0	USA	Missouri		USA		0	.	.	1998		.	.	0		1	1		0	.	x	.	1	39.4 (mean), 37.9-40.6 (range)	1	.
																					0	1	48.8 (mean), 15-70 (range)	0	USA	Missouri		USA		0	.	.	1998		.	.	0		1	1		0	.	x	.	1	39.4 (mean), 37.9-40.6 (range)	1	.
																					0	1	48.8 (mean), 15-70 (range)	0	USA	Missouri		USA		0	.	.	1998		.	.	0		1	1		0	.	x	.	1	39.4 (mean), 37.9-40.6 (range)	1	.
																					0	1	48.8 (mean), 15-70 (range)	0	USA	Missouri		USA		0	.	.	1998		.	.	0		1	1		0	.	x	.	1	39.4 (mean), 37.9-40.6 (range)	0	.
																					0	1	48.8 (mean), 15-70 (range)	0	USA	Missouri		USA		0	.	.	1998		.	.	0		1	1		0	.	x	.	1	39.4 (mean), 37.9-40.6 (range)	0	.
																					0	1	48.8 (mean), 15-70 (range)	0	USA	Missouri		USA		0	.	.	1998		.	.	0		1	1		0	.	x	.	1	39.4 (mean), 37.9-40.6 (range)	0	.
																					0	1	48.8 (mean), 15-70 (range)	0	USA	Missouri		USA		0	.	.	1998		.	.	0		1	1		0	.	x	.	1	39.4 (mean), 37.9-40.6 (range)	0	.
																					0	1	48.8 (mean), 15-70 (range)	0	USA	Missouri		USA		0	.	.	1998		.	.	0		1	1		0	.	x	.	1	39.4 (mean), 37.9-40.6 (range)	0	.
																					0	1	48.8 (mean), 15-70 (range)	0	USA	Missouri		USA		0	.	.	1998		.	.	0		1	1		0	.	x	.	1	39.4 (mean), 37.9-40.6 (range)	0	.
																					0	1	48.8 (mean), 15-70 (range)	0	USA	Missouri		USA		0	.	.	1998		.	.	0		1	1		0	.	x	.	1	39.4 (mean), 37.9-40.6 (range)	0	.
																					0	1	48.8 (mean), 15-70 (range)	0	USA	Missouri		USA		0	.	.	1999		.	.	0		1	1		0	.	x	.	1	39.4 (mean), 37.9-40.6 (range)	0	.
																					0	1	46.1 (mean), 22-78 (range)	1	USA	Missouri		USA		0	.	.	1999		.	.	.		1	1		1	.	.	.	1	39.4 (mean), 37.9-40.6 (range)	0	.
																					0	1	46.1 (mean), 22-78 (range)	1	USA	Missouri		USA		0	.	.	1999		.	.	.		1	1		1	.	.	.	1	39.4 (mean), 37.9-40.6 (range)	0	.
																					0	1	46.1 (mean), 22-78 (range)	1	USA	Illinois		USA		0	.	.	1999		.	.	.		1	1		1	.	.	.	1	39.4 (mean), 37.9-40.6 (range)	0	.
																					0	1	46.1 (mean), 22-78 (range)	1	USA	Illinois		USA		0	.	.	1999		.	.	.		1	1		1	.	.	.	1	39.4 (mean), 37.9-40.6 (range)	0	.
																					0	1	46.1 (mean), 22-78 (range)	1	USA	Illinois		USA		0	.	.	1999		.	.	.		1	1		0	.	x	.	1	39.4 (mean), 37.9-40.6 (range)	0	.
																					0	1	46.1 (mean), 22-78 (range)	1	USA	Illinois		USA		0	.	.	1999		.	.	.		1	1		0	.	x	.	1	39.4 (mean), 37.9-40.6 (range)	0	.
																					0	1	46.1 (mean), 22-78 (range)	1	USA	Illinois		USA		0	.	.	1999		.	.	.		1	1		0	.	x	.	1	39.4 (mean), 37.9-40.6 (range)	0	.
																					0	1	46.1 (mean), 22-78 (range)	1	USA	Illinois		USA		0	.	.	1999		.	.	.		1	1		0	.	x	.	1	39.4 (mean), 37.9-40.6 (range)	0	.
198	1	1	1		2003	C. D. Paddock and J. E. Childs	Erratum: Ehrlichia chaffeensis: A prototypical emerging pathogen (Clinical Microbiology Reviews (2003) 16:1 (37-64))	Clinical Microbiology Reviews					0	8	English
199	1	1	1		2003	C. D. Paddock and J. E. Childs	Ehrlichia chaffeensis: a prototypical emerging pathogen	Clin Microbiol Rev					0	3	English
200	1	1	1		2003	J. Park, E. Heo, K. Choi, J. S. Dumler and J. Chae	Detection of antibodies to Anaplasma phagocytophilum and Ehrlichia chaffeensis antigens in sera of Korean patients by western immunoblotting and indirect immunofluorescence assays	Clinical and Diagnostic Laboratory Immunology					0	6	English
201	1	1	1		2003	Y. Rikihisa	Mechanisms to create a safe haven by members of the family anaplasmataceae						0	3	English
202	1	1	1		2003	N. V. Rudakov, S. N. Shpynov, I. E. Samoilenko and M. A. Tankibaev	Ecology and epidemiology of spotted fever group Rickettsiae and new data from their study in Russia and Kazakhstan	Ann N Y Acad Sci					0	1	English
203	1	1	1		2003	A. E. Sehdev and J. S. Dumler	Hepatic pathology in human monocytic ehrlichiosis. Ehrlichia chaffeensis infection	Am J Clin Pathol					0	5	English
204	1	1	1		2003	A. E. Sehdev and J. S. Dumler	Hepatic pathology in human monocytic ehrlichiosis. Ehrlichia chaffeensis infection	Am J Clin Pathol					0	4	English
205	1	1	1		2003	B. Wen, W. Cao and H. Pan	Ehrlichiae and ehrlichial diseases in china	Ann N Y Acad Sci					0	3	English
206	1	1	1		2004	R. H. Bengis, F. A. Leighton, J. R. Fischer, M. Artois, T. Morner and C. M. Tate	The role of wildlife in emerging and re-emerging zoonoses	Revue Scientifique Et Technique-Office International Des Epizooties					0	3	English
207	1	1	1		2004	P. Brouqui, F. Bacellar, G. Baranton, R. J. Birtles, A. Bjoersdorff, J. R. Blanco, G. Caruso, M. Cinco, P. E. Fournier, E. Francavilla, M. Jensenius, J. Kazar, H. Laferl, A. Lakos, S. L. Furlan, M. Maurin, J. A. Oteo, P. Parola, C. Perez-Eid, O. Peter, D. Postic, D. Raoult, A. Tellez, Y. Tselentis and B. Wilske	Guidelines for the diagnosis of tick-borne bacterial diseases in Europe	Clinical Microbiology and Infection					0	3	English
208	1	1	1		2004	S. B. Calic, M. A. Galvão, F. Bacellar, C. M. Rocha, C. L. Mafra, R. C. Leite and D. H. Walker	Human ehrlichioses in Brazil: first suspect cases	Braz J Infect Dis	Brazil	Case report	2003		1		English	2					1	1	39	0	Brazil	Minas Gerais State		Brazil	Minais Gerais State	0	3	exposed to a dog that hunted rats	2001	history of pneumonia and chronic renal failure	1	.	0		1	1	1	1	.	.	.	1	.	.	.
																					1	1	20	0	Brazil	Minas Gerais State		Brazil	Minais Gerais State	0	.	.	2001	.	.	.	0		1	1	1	1	.	.	10	1	.	.	.
209	1	1	1		2004	M. Cinco, F. Barbone, M. Grazia Ciufolini, M. Mascioli, M. Anguero Rosenfeld, P. Stefanel and R. Luzzati	Seroprevalence of tick-borne infections in forestry rangers from northeastern Italy	Clin Microbiol Infect					0	1	English
210	1	1	1		2004	I. D. de Tami and I. M. Tami-Maury	Morphologic identification of Ehrlichia sp in the platelets of patients infected with the human immunodeficiency virus in Venezuela	Revista Panamericana De Salud Publica-Pan American Journal of Public Health				Diskussion Serologie wirklich Ehrlichiose?	0	5	Spanish
211	1	1	1		2004	R. Y. Dodd and D. A. Leiby	Emerging infectious threats to the blood supply	Annual Review of Medicine				Risk of transmission via bloodtransfusion	0	3	English
212	1	1	1		2004	D. P. Dooley, C. K. Murray, C. K. Murray and D. P. Dooley	Bullis fever: a vanished infection of unknown etiology	Military Medicine				Bullis fever?	0	1	English
213	1	1	1		2004	C. Genchi and A. Rizzoli	Tick-borne diseases: An emerging public health problem?	Parassitologia					0	1	English
214		1	1		2004	K. S. Hamilton, S. M. Standaert and M. C. Kinney	Characteristic peripheral blood findings in human ehrlichiosis	Mod Pathol	USA	Serodiagnostic study	1998-1999		1		English	16		16 out of 23 patients with symptoms and clinical history consistent with a rickettsial infection			0	1	.	.	USA			USA	Tennessee	0	.	.	1998-1999	.	.	.	.	.	0
																					0	1	.	.	USA			USA	Tennessee	0	.	.	1998-1999	.	.	.	.	.	0
																					0	1	.	.	USA			USA	Tennessee	0	.	.	1998-1999	.	.	.	.	.	0
																					0	1	.	.	USA			USA	Tennessee	0	.	.	1998-1999	.	.	.	.	.	0
																					0	1	.	.	USA			USA	Tennessee	0	.	.	1998-1999	.	.	.	.	.	0
																					0	1	.	.	USA			USA	Tennessee	0	.	.	1998-1999	.	.	.	.	.	0
																					0	1	.	.	USA			USA	Tennessee	0	.	.	1998-1999	.	.	.	.	.	0
																					0	1	.	.	USA			USA	Tennessee	0	.	.	1998-1999	.	.	.	.	.	0
																					0	1	.	.	USA			USA	Tennessee	0	.	.	1998-1999	.	.	.	.	.	0
																					0	1	.	.	USA			USA	Tennessee	0	.	.	1998-1999	.	.	.	.	.	0
																					0	1	.	.	USA			USA	Tennessee	0	.	.	1998-1999	.	.	.	.	.	0
																					0	1	.	.	USA			USA	Tennessee	0	.	.	1998-1999	.	.	.	.	.	0
																					0	1	.	.	USA			USA	Tennessee	0	.	.	1998-1999	.	.	.	.	.	0
																					0	1	.	.	USA			USA	Tennessee	0	.	.	1998-1999	.	.	.	.	.	0
																					0	1	.	.	USA			USA	Tennessee	0	.	.	1998-1999	.	.	.	.	.	0
																					0	1	.	.	USA			USA	Tennessee	0	.	.	1998-1999	.	.	.	.	.	0
215	1	1	1		2004	F. Jongejan and G. Uilenberg	The global importance of ticks	Parasitology					0	3	English
216	1	1	1		2004	E. I. Korenberg	Problems in the study and prophylaxis of mixed infections transmitted by ixodid ticks	International Journal of Medical Microbiology				Coinfections	0	3	English
217	1	1	1		2004	R. S. Lane, D. B. Steinlein and J. Mun	Human behaviors elevating exposure to Ixodes pacificus (Atari : Ixodidae) nymphs and their associated bacterial zoonotic agents in a hardwood forest	Journal of Medical Entomology					0	3	English
218	1	1	1		2004	D. A. Leiby and J. E. Gill	Transfusion-transmitted tick-borne infections: A cornucopia of threats	Transfusion Medicine Reviews				Risk of transmission via bloodtransfusion	0	3	English
219	1	1	1		2004	N. Lo, T. Beninati, L. Sacchi, C. Genchi and C. Bandi	Molecular screening of tick-borne Rickettsiales bacteria in Italy	Parassitologia					0	1	Italian
220	1	1	1		2004	C. Pilet, G. Dauphin and S. Zientara	[Advances in comparative pathology: some zoonoses threatening man]	Bull Acad Natl Med					0	3	English
221	1	1	1		2004	V. Remy, Y. Hansmann and D. Christmann	Early clinical presentation following ticks' bite: etiological diagnosis?	Medecine Et Maladies Infectieuses					0	1	French
222	1	1	1		2004	S. M. Rowe and K. M. Wille	Severe acute human monocytic ehrlichiosis associated with trimethoprim-sulfamethoxazole therapy	Chest	USA	Case report	2004		1		English	1					1	1	19	1	USA			USA		0	.	.	2004	frequent sinusitis	.	.	.		1	1	1	1	7	.	.	1	.	.	.
223	1	1	1		2004	J. H. Stone, K. Dierberg, G. Aram and J. S. Dumler	Human monocytic ehrlichilosis	Jama-Journal of the American Medical Association	USA	Case report	2004		1		English	1					1	1	56	0	USA	Maryland		USA		0	.	.	2003	Wegener granulomatosis	1	azathioprine 100 mg/d, experimental medication (either etanercept or placebo), receives TMP-SMX for Pneumocystis prophylaxis	0		1	1	1	1	6	11	.	1	40	1	.
224	1 https://jamanetwork.com/journals/jama/fullarticle/199767	1	1		2004	J. M. Torpy	JAMA patient page. Ehrlichiosis	JAMA: Journal of the American Medical Association					0	3	English
225	1	1	1		2005	M. Allsopp, M. Louw and E. C. Meyer	Ehrlichia ruminantium: An emerging human pathogen?	Rickettsioses: From Genome to Proteome, Pathobiology, and Rickettsiae as an International Threat					0	10	English
226	1	1	1	Anaplasmosis	2005	J. A. Batsis, D. Z. Uslan and L. A. Baddour	70-year-old man with fever, shaking chills, and weakness	Mayo Clinic Proceedings					0	1	English
227	1	1	1		2005	R. L. Bratton and R. Corey	Tick-borne disease	Am Fam Physician					0	3	English
228	1	1	1		2005	S. B. Calica, C. M. Barcellos-Rocha, R. C. Leite, C. L. Mafra and M. A. M. Galvao	Old and new human rickettsiosis in Minas Gerais state, Brazil	Rickettsioses: From Genome to Proteome, Pathobiology, and Rickettsiae as an International Threat					0	10	English
229	1	1	1		2005	P. S. da Costa, M. E. Brigatte and D. B. Greco	Antibodies to Rickettsia rickettsii, Rickettsia typhi, Coxiella burnetii, Bartonella henselae, Bartonella quintana, and Ehrlichia chaffeensis among healthy population in Minas Gerais, Brazil	Mem Inst Oswaldo Cruz					0	6	English
230	1	1	1		2005	K. Dickstein	Diagnosis and assessment of the heart failure patient: The cornerstone of effective management	European Journal of Heart Failure					0	1	English
231	1	1	1		2005	J. S. Dumler	Anaplasma and Ehrlichia infection	Rickettsioses: From Genome to Proteome, Pathobiology, and Rickettsiae as an International Threat					0	3	English
232	1	1			2005	J. D. Edman	Emerging vectorborne diseases and their control	New Discoveries in Agrochemicals					0	3	English
233	1	1	1		2005	S. Harrus and G. Baneth	Drivers for the emergence and re-emergence of vector-borne protozoal and bacterial diseases	International Journal for Parasitology					0	3	English
234	1	1	1		2005	M. L. Lim, G. S. Murphy, M. Calloway, D. Tribble, M. F. Bavaro, D. J. Kelly, G. A. Dasch, B. R. Hale and P. Olson	History of U.S. military contributions to the study of rickettsial diseases	Military Medicine				Fort Chaffee?	0	3	English
235	1	1	1		2005	M. Louw, M. Allsopp and E. C. Meyer	Ehrlichia ruminantium, an emerging human pathogen a further report	Samj South African Medical Journal	South Africa	Case report	2005	E.ruminantium	1		English	3					1	1	.	1	South Africa			South Africa		0	3	dog died 3 weeks before of biliary fever	2005	.	.		.		0
																					1	1	6	0	South Africa			South Africa		0	3	lived close to agriculural holdings or nature reserves and engaged in outdoor activities	2005	.	.		0		1	1		1	.	7	.	1	.	.	.
																					1	1	.	.	South Africa			South Africa		0	3	lived close to agriculural holdings or nature reserves and engaged in outdoor activities	2005	.	.		0		1	1		1	.	.	.	.	.	.	.
236	1	1	1		2005	Y. Muramatsu, S. Y. Ukegawa, A. Rahim, M. El Hussein, M. B. Abdel Rahman, K. M. Abdel Gabbar, A. M. Chitambo, T. Komiya, E. T. Mwase, C. Morita and Y. Tamura	Ehrlichia ruminantium, Sudan	Emerg Infect Dis				Seroprevalence in ticks	0	6	English
237	1	1	1		2005	W. G. Ochoa, B. C. Wedro and S. A. Firary	Images in emergency medicine. Human ehrlichiosis	Ann Emerg Med	USA	Case report	2005		1		English	1					1	1	16	1	USA			USA		0	.		2005	0	0		.		1	1		.	2	.	.	1	.	1	.
238	1	1	1		2005	E. C. Reisinger, C. Fritzsche, H. Tomaso and R. Gasser	Tick transmitted diseases	Medizinische Welt					0	3	German
239	1	1	1		2005	O. A. E. Sparagano	Impact of ticks and tick-borne diseases on agriculture and human populations in Europe	Journal of Agricultural Science					0	3	English
240	1	1	1		2006	J. A. Barcat	[Global warming, ticks, and ehrlichiosis]	Medicina (B Aires)					0	3	Spanish
241	1	1	1		2006	A. S. Chapman	Diagnosis and management of tickborne rickettsial diseases: Rocky Mountain spotted fever, Ehrlichioses, and anaplasmosis -- United States: a practical guide for physicians and other health-care and public health professionals	MMWR: Morbidity & Mortality Weekly Report	USA	Case report	2006		1		English	2					1	1	52	0	USA	Georgia		USA	Florida	0	3	hiking	1996	HIV +, CD4 count 164 cells/mm3	1	HIV	0		1	1	1	1	4	6	6	1	39.7	.	.
																					1	1	38	0	USA			USA	Tennessee	0	2	construction manager	2001	.	.		0		1	1	1	1	.	.	.	1	39.7	.	.
242	1	1	1		2006	C. Cotant, J. F. Okulicz, B. Brezina, D. J. Riley and N. G. Conger	Human monocytic ehrlichiosis in a renal transplant patient	Scand J Infect Dis	USA	Case report	2006		1		English	1					1	1	60	0	USA	Tennessee		USA		0	3	vacation in the mountains of Tennessee	2006	cadaveric renal transplant secondary to IgA nephropathy-induced end-stage renal disease (ESRD)	1	tacrolimus, mycophenolate mofetil, prednisone	0		1	1	1	1	.	15	.	1	39.3	.	.
243	1	1	1		2006	P. S. da Costa, L. M. Valle, M. E. Brigatte and D. B. Greco	More about human monocytotropic ehrlichiosis in Brazil: serological evidence of nine new cases	Braz J Infect Dis	Brazil	Case report	2001-2005	Discussion accidently treated	1		English	9					1	1	45	0	Brazil			Brazil	Minais Gerais State	0	.		2001-2005	.	.		0		1	1	1	.	.	.	9	1	.	.	.
																					1	1	25	0	Brazil			Brazil	Minais Gerais State	0	.		2001-2005	.	.		0		1	1	1	.	.	.	5	1	.	.	.
																					1	1	15	0	Brazil			Brazil	Minais Gerais State	0	.		2001-2005	.	1	corticosteroid use	0		1	1	1	.	.	.	5	1	.	.	.
																					1	1	34	0	Brazil			Brazil	Minais Gerais State	0	.		2001-2005	.	.		0		1	1	1	.	.	.	120	1	.	.	.
																					1	1	41	0	Brazil			Brazil	Minais Gerais State	0	.		2001-2005	.	.		0		1	1	1	.	.	.	4	1	.	.	.
																					1	1	57	1	Brazil			Brazil	Minais Gerais State	0	.		2001-2005	.	.		.		1	1	1	.	.	.	5	1	.	.	.
																					1	1	7	0	Brazil			Brazil	Minais Gerais State	0	.		2001-2005	.	.		0		1	1	1	.	.	.	11	1	.	.	.
																					1	1	32	0	Brazil			Brazil	Minais Gerais State	0	.		2001-2005	.	1	AIDS	0		1	1	1	.	.	.	13	1	.	.	.
																					1	1	41	1	Brazil			Brazil	Minais Gerais State	0	.		2001-2005	.	.		.		1	1	1	.	.	.	6	1	.	.	.
244	1	1	1		2006	L. J. Demma, R. C. Holman, J. H. McQuiston, J. W. Krebs and D. L. Swerdlow	Human monocytic ehrlichiosis and human granulocytic anaplasmosis in the United States, 2001-2002	Ann N Y Acad Sci				Einleitung	0	3	English
245	1	1	1		2006	M. Dokić, P. Curcić, D. Nozić, B. Lako, V. Begović, R. Rajić-Dimitrijević and D. Hristović	[Human ehrlichiosis]	Vojnosanit Pregl				Discussion Serbia	0	2	Serbian
246	1	1	1		2006	J. C. Dunning Hotopp, M. Lin, R. Madupu, J. Crabtree, S. V. Angiuoli, J. Eisen, R. Seshadri, Q. Ren, M. Wu, T. R. Utterback, S. Smith, M. Lewis, H. Khouri, C. Zhang, H. Niu, Q. Lin, N. Ohashi, N. Zhi, W. Nelson, L. M. Brinkac, R. J. Dodson, M. J. Rosovitz, J. Sundaram, S. C. Daugherty, T. Davidsen, A. S. Durkin, M. Gwinn, D. H. Haft, J. D. Selengut, S. A. Sullivan, N. Zafar, L. Zhou, F. Benahmed,…	Comparative genomics of emerging human ehrlichiosis agents	PLoS Genetics					0	3	English
247	1	1	1		2006	D. M. Elston	Human infestation by larval Amblyomma ticks	Archives of Dermatology					0	1	English
248	1	1	1		2006	M. I. Greenberg and A. M. Marty	Emerging natural threats and the deliberate use of biological agents	Clinics in Laboratory Medicine					0	3	English
249	1	1	1		2006	N. Kaabia, J. M. Rolain, M. Khalifa, E. Ben Jazia, F. Bahri, D. Raoult and A. Letaïef	Serologic study of rickettsioses among acute febrile patients in central Tunisia	Ann N Y Acad Sci					0	1	English
250	1	1	1		2006	M. Perez, M. Bodor, C. Zhang, Q. Xiong and Y. Rikihisa	Human infection with Ehrlichia canis accompanied by clinical signs in Venezuela	Ann N Y Acad Sci	Venezuela	Case report	2006		1		English	6		6 out of 30 patients with clinical signs compatible with HME			1	1	16	1	Venezuela			Venezuela		0	.		2006	.	.		.		1	1	1	.	.	.	.	1	.	.	.
																					1	1	26	1	Venezuela			Venezuela		0	.		2006	.	.		.		1	1	1	.	.	.	.	1	.	.	.
																					1	1	18	0	Venezuela			Venezuela		0	.		2006	.	.		0		1	1	1	.	.	.	.	1	.	.	.
																					1	1	38	0	Venezuela			Venezuela		0	.		2006	.	.		0		1	1	1	.	.	.	.	1	.	.	.
																					1	1	26	1	Venezuela			Venezuela		0	.		2006	.	.		.		1	1	1	.	.	.	.	1	.	.	.
																					1	1	24	0	Venezuela			Venezuela		0	.		2006	.	.		0		1	1	1	.	.	.	.	1	.	.	.
251	1	1	1		2006	A. Philippon and J. Euzeby	Bacterial zoonoses: Emerging concepts	Bulletin de l'Academie Nationale de Medecine					0	3	French
252	1	1	1		2007	J. Brugere-Picoux and A. Kodjo	News on emerging and resurging zoonoses	Bulletin De L Academie Veterinaire De France					0	1	French
253	1	1	1		2007	J. Clement, P. Maes and M. Van Ranst	Acute kidney injury in emerging, non-tropical infections	Acta Clinica Belgica					0	3	English
254	1	1			2007	H. Inokuma	Vectors and reservoir hosts of anaplasmataceae	Rickettsial Diseases				Book	0	8	English
255	1	1	1		2007	C. N. Kotton	Zoonoses in solid-organ and hematopoietic stem cell transplant recipients	Clinical Infectious Diseases				Transplantation	0	3	English
256	0				2007	B. A. Mullen	Tick-borne illnesses: beyond Lyme disease	American Journal for Nurse Practitioners					0	9
257	1	1	1		2007	C. D. Paddock and M. J. Yabsley	Ecological havoc, the rise of white-tailed deer, and the emergence of Amblyomma americanum-associated zoonoses in the United States	Curr Top Microbiol Immunol					0	3	English
258	1	1	1		2007	G. E. Schutze, S. C. Buckingham, G. S. Marshall, C. R. Woods, M. A. Jackson, L. E. Patterson, R. F. Jacobs and T. Grp	Human monocytic Ehrlichiosis in children	Pediatric Infectious Disease Journal	USA	Case report	1990-2002	Classical triad rickettsial illness	1		English	14 confirmed cases					0	1	5.4 (median), 3-8.2 (range)	0	USA			USA		0	3	exposure to wooded area	1993-2002	.	.		0		1	1		1	5 (median), 4-7 (range)	4 (median), 0-82 (range)	.	1	39.5 (median), 37.2 - 41.1 (range)	.	.
																					0	1	5.4 (median), 3-8.2 (range)	0	USA			USA		0	3	exposure to wooded area	1993-2002	.	.		0		1	1		1	5 (median), 4-7 (range)	4 (median), 0-82 (range)	.	1	39.5 (median), 37.2 - 41.1 (range)	.	.
																					0	1	5.4 (median), 3-8.2 (range)	0	USA			USA		0	3	exposure to wooded area	1993-2002	.	.		0		1	1		1	5 (median), 4-7 (range)	4 (median), 0-82 (range)	.	1	39.5 (median), 37.2 - 41.1 (range)	.	.
																					0	1	5.4 (median), 3-8.2 (range)	0	USA			USA		0	.		1993-2002	.	.		0		1	1		1	5 (median), 4-7 (range)	4 (median), 0-82 (range)	.	1	39.5 (median), 37.2 - 41.1 (range)	.	.
																					0	1	5.4 (median), 3-8.2 (range)	0	USA			USA		0	.		1993-2002	.	.		0		1	1		1	5 (median), 4-7 (range)	4 (median), 0-82 (range)	.	1	39.5 (median), 37.2 - 41.1 (range)	.	.
																					0	1	5.4 (median), 3-8.2 (range)	0	USA			USA		0	.		1993-2002	.	.		0		1	1		1	5 (median), 4-7 (range)	4 (median), 0-82 (range)	.	1	39.5 (median), 37.2 - 41.1 (range)	.	.
																					0	1	5.4 (median), 3-8.2 (range)	0	USA			USA		0	.		1993-2002	.	.		0		1	1		1	5 (median), 4-7 (range)	4 (median), 0-82 (range)	.	1	39.5 (median), 37.2 - 41.1 (range)	.	.
																					0	1	5.4 (median), 3-8.2 (range)	0	USA			USA		0	.		1993-2002	.	.		0		1	1		1	5 (median), 4-7 (range)	4 (median), 0-82 (range)	.	1	39.5 (median), 37.2 - 41.1 (range)	.	.
																					0	1	5.4 (median), 3-8.2 (range)	0	USA			USA		0	.		1993-2002	.	.		0		1	1		1	5 (median), 4-7 (range)	4 (median), 0-82 (range)	.	1	39.5 (median), 37.2 - 41.1 (range)	.	.
																					0	1	5.4 (median), 3-8.2 (range)	1	USA			USA		0	.		1993-2002	.	.		0		1	1		1	5 (median), 4-7 (range)	4 (median), 0-82 (range)	.	1	39.5 (median), 37.2 - 41.1 (range)	.	.
																					0	1	5.4 (median), 3-8.2 (range)	1	USA			USA		0	.		1993-2002	.	.		0		1	1		1	5 (median), 4-7 (range)	4 (median), 0-82 (range)	.	1	39.5 (median), 37.2 - 41.1 (range)	.	.
																					0	1	5.4 (median), 3-8.2 (range)	1	USA			USA		0	.		1993-2002	.	.		0		1	1		1	5 (median), 4-7 (range)	4 (median), 0-82 (range)	.	1	39.5 (median), 37.2 - 41.1 (range)	.	.
																					0	1	5.4 (median), 3-8.2 (range)	1	USA			USA		0	.		1993-2002	.	.		0		1	1		1	5 (median), 4-7 (range)	4 (median), 0-82 (range)	.	1	39.5 (median), 37.2 - 41.1 (range)	.	.
																					0	1	5.4 (median), 3-8.2 (range)	1	USA			USA		0	.		1993-2002	.	.		0		1	1		0	5 (median), 4-7 (range)	x	.	1	39.5 (median), 37.2 - 41.1 (range)	.	.
																18 probable cases					0	1	6.3 (median), 3-10.9 (range)	0	USA			USA		0	3	exposure to wooded area	1993-2002	.	.		0		1	1		1	5 (median), 2-7 (range)	4 (median), 0-82 (range)	.	1	39.5 (median), 37.2 - 41.1 (range)	.	.
																					0	1	6.3 (median), 3-10.9 (range)	0	USA			USA		0	3	exposure to wooded area	1993-2002	.	.		0		1	1		1	5 (median), 2-7 (range)	4 (median), 0-82 (range)	.	1	39.5 (median), 37.2 - 41.1 (range)	.	.
																					0	1	6.3 (median), 3-10.9 (range)	0	USA			USA		0	3	exposure to wooded area	1993-2002	.	.		0		1	1		1	5 (median), 2-7 (range)	4 (median), 0-82 (range)	.	1	39.5 (median), 37.2 - 41.1 (range)	.	.
																					0	1	6.3 (median), 3-10.9 (range)	0	USA			USA		0	3	exposure to wooded area	1993-2002	.	.		0		1	1		1	5 (median), 2-7 (range)	4 (median), 0-82 (range)	.	1	39.5 (median), 37.2 - 41.1 (range)	.	.
																					0	1	6.3 (median), 3-10.9 (range)	0	USA			USA		0	3	exposure to wooded area	1993-2002	.	.		0		1	1		1	5 (median), 2-7 (range)	4 (median), 0-82 (range)	.	1	39.5 (median), 37.2 - 41.1 (range)	.	.
																					0	1	6.3 (median), 3-10.9 (range)	0	USA			USA		0	3	exposure to wooded area	1993-2002	.	.		0		1	1		1	5 (median), 2-7 (range)	4 (median), 0-82 (range)	.	1	39.5 (median), 37.2 - 41.1 (range)	.	.
																					0	1	6.3 (median), 3-10.9 (range)	0	USA			USA		0	3	exposure to wooded area	1993-2002	.	.		0		1	1		1	5 (median), 2-7 (range)	4 (median), 0-82 (range)	.	1	39.5 (median), 37.2 - 41.1 (range)	.	.
																					0	1	6.3 (median), 3-10.9 (range)	0	USA			USA		0	.		1993-2002	.	.		0		1	1		1	5 (median), 2-7 (range)	4 (median), 0-82 (range)	.	1	39.5 (median), 37.2 - 41.1 (range)	.	.
																					0	1	6.3 (median), 3-10.9 (range)	0	USA			USA		0	.		1993-2002	.	.		0		1	1		1	5 (median), 2-7 (range)	4 (median), 0-82 (range)	.	1	39.5 (median), 37.2 - 41.1 (range)	.	.
																					0	1	6.3 (median), 3-10.9 (range)	0	USA			USA		0	.		1993-2002	.	.		0		1	1		1	5 (median), 2-7 (range)	4 (median), 0-82 (range)	.	1	39.5 (median), 37.2 - 41.1 (range)	.	.
																					0	1	6.3 (median), 3-10.9 (range)	0	USA			USA		0	.		1993-2002	.	.		0		1	1		1	5 (median), 2-7 (range)	4 (median), 0-82 (range)	.	1	39.5 (median), 37.2 - 41.1 (range)	.	.
																					0	1	6.3 (median), 3-10.9 (range)	0	USA			USA		0	.		1993-2002	.	.		0		1	1		1	5 (median), 2-7 (range)	4 (median), 0-82 (range)	.	1	39.5 (median), 37.2 - 41.1 (range)	.	.
																					0	1	6.3 (median), 3-10.9 (range)	1	USA			USA		0	.		1993-2002	.	.		0		1	1		1	5 (median), 2-7 (range)	4 (median), 0-82 (range)	.	1	39.5 (median), 37.2 - 41.1 (range)	.	.
																					0	1	6.3 (median), 3-10.9 (range)	1	USA			USA		0	.		1993-2002	.	.		0		1	1		1	5 (median), 2-7 (range)	4 (median), 0-82 (range)	.	1	39.5 (median), 37.2 - 41.1 (range)	.	.
																					0	1	6.3 (median), 3-10.9 (range)	1	USA			USA		0	.		1993-2002	.	.		0		1	1		1	5 (median), 2-7 (range)	4 (median), 0-82 (range)	.	1	39.5 (median), 37.2 - 41.1 (range)	.	.
																					0	1	6.3 (median), 3-10.9 (range)	1	USA			USA		0	.		1993-2002	.	.		0		1	1		1	5 (median), 2-7 (range)	4 (median), 0-82 (range)	.	1	39.5 (median), 37.2 - 41.1 (range)	.	.
																					0	1	6.3 (median), 3-10.9 (range)	1	USA			USA		0	.		1993-2002	.	.		0		1	1		1	5 (median), 2-7 (range)	4 (median), 0-82 (range)	.	1	39.5 (median), 37.2 - 41.1 (range)	.	.
																					0	1	6.3 (median), 3-10.9 (range)	1	USA			USA		0	.		1993-2002	.	.		0		1	1		0	5 (median), 2-7 (range)	x	.	1	39.5 (median), 37.2 - 41.1 (range)	.	.
259	1	1	1		2007	R. M. Vorou, V. G. Papavassiliou and S. Tsiodras	Emerging zoonoses and vector-borne infections affecting humans in Europe	Epidemiology and Infection					0	1	English
260	1	1	1		2007	N. P. Young and C. J. Klein	Encephalopathy with seizures having PCR-positive Anaplasma phagocytophilum and Ehrlichia chaffeensis	Eur J Neurol	USA	Letter/Case report	2007		1		English	1					1	1	41	0	USA	North Dakota	.	USA	New York State	0	1	clearing brush near a local pond	2007	.	.	.	.	.	1	1		1	7	.	.	1	39.9	1	.
261	1	1	1		2008		Ehrlichia chaffeensis in child, Venezuela	Emerging Infectious Diseases	Venezuela	Case report	2008	Discussion: Dengue and Ehrlichiosis	1		English	1					1	1	9	0	Venezuela			Venezuela		0	.		2001	.	.	.	0		1	1		1	3	8	.	.	.	.	.
262	1	1	1		2008	J. R. Bariola and R. W. Bradsher	Severe Ehrlichia chaffeensis infection in a patient receiving etanercept, a tumor necrosis factor inhibitor	Infectious Diseases in Clinical Practice	USA	Case report	2008		1		English	1					1	1	55	0	USA	Arkansas		USA		0	2	works in the timber industry	2008	rheumatoid arthritis, atrial fibrillation	1	etanercept, sulfasalazine, hydroxychloroquine	0		1	1	1	1	6	5	.	1	40	.	.
263	1	1	1		2008	C. Cheng and R. R. Ganta	Laboratory maintenance of Ehrlichia chaffeensis and Ehrlichia canis and recovery of organisms for molecular biology and proteomics studies	Current Protocols in Microbiology				Diagnostic	0	3	English
264	1	1	1		2008	P. Dandache and R. B. Nadelman	Erythema migrans	Infectious Disease Clinics of North America					0	1	English
265	1	1	1		2008	J. S. Dumler	Molecular Pathology of Rickettsial Lung Infections	Molecular Pathology of Lung Diseases					0	3	English
266	1	1	1		2008	S. Ganguly and S. K. Mukhopadhayay	Tick-borne ehrlichiosis infection in human beings	J Vector Borne Dis					0	3	English
267	1	1	1		2008	B. J. Hamburg, G. A. Storch, S. T. Micek, M. H. Kollef, B. J. Hamburg, G. A. Storch, S. T. Micek and M. H. Kollef	The importance of early treatment with doxycycline in human ehrlichiosis	Medicine				Treatment (effect of delayed doxycycline)	0	5	English
268	1	1	1		2008	E. J. Masters, C. N. Grigery and R. W. Masters	STARI, or Masters disease: Lone star tick-vectored Lyme-like illness	Infectious Disease Clinics of North America				STARI	0	5	English
269	1	1	1		2008	A. W. Mbaya, M. M. Aliyu, C. O. Nwosu and U. I. Ibrahim	Captive wild animals as potential reservoirs of haemo and ectoparasitic infections of man and domestic animals in the arid-region of Northeastern Nigeria	Veterinarski Arhiv					0	7	English
270	1	1	1		2008	M. Prokocimer and I. Potasman	The added value of peripheral blood cell morphology in the diagnosis and management of infectious diseases - Part 1: Basic concepts	Postgraduate Medical Journal				Diagnostics	0	1	English
271	1	1	1		2009		Anaplasmosis and ehrlichiosis --- Maine, 2008	MMWR: Morbidity & Mortality Weekly Report					0	6	English
272	1	1	1		2009	E. Anaya, C. Morón, K. Jaramillo, L. Mendoza and R. Román	Serological evidence of human ehrlichiosis in ancash, Peru	Revista Peruana de Medicina Experimental y Salud Publica				Diskussion Serologie wirklich Ehrlichiose?	0	6	Spanish
273	1	1	1		2009	A. Anderson and E. Chaney	Tick-associated diseases: symptoms, treatment and prevention	American Journal of Health Education					0	3	English
274	1	1	1		2009	M. Bitsori and E. Galanakis	Rickettsioses in Pregnancy	Infectious Pregnancy Complications					0	3	English
275	1	1	1		2009	J. Chiang, T. Ahmed and L. Senzel	TTP presentation and treatment: The stony brook experience	Journal of Clinical Apheresis					0	5	English
276	1	1			2009	G. F. Hao, H. Li, Y. Sun, R. P. Ge, G. Q. Qiao, B. Li, W. Z. Tian, N. X. Shi and X. Y. Yang	Detection of tick and tick-borne pathogen in some ports of Inner Mongolia	Zhonghua liu xing bing xue za zhi = Zhonghua liuxingbingxue zazhi					0	2	Chinese
277	1	1	1		2009	A. Heffner and J. Nestor	SEVERE SEPSIS AND MULTI-SYSTEM ORGAN FAILURE DUE TO HUMAN MONOCYTIC EHRLICHIOSIS	Critical Care Medicine	USA	Case report	2009		1		English	1					1	1	40	0	USA			USA		0	2	clearing trees	2009	smoking, daily alcohol use	.		0		1	1	1	1	14	.	.	1	39.8	.	.
278	1	1	1		2009	M. Jensenius, X. Davis, F. von Sonnenburg, E. Schwartz, J. S. Keystone, K. Leder, R. Lopez-Velez, E. Caurnes, J. P. Cramer, L. Chen, P. Parola and N. GeoSentinel Surveillance	Multicenter GeoSentinel Analysis of Rickettsial Diseases in International Travelers, 1996-2008	Emerging Infectious Diseases				Einleitung, Discussion	0	1	English
279	1	1	1		2009	L. M. Ndip, M. Labruna, R. N. Ndip, D. H. Walker and J. W. McBride	Molecular and clinical evidence of Ehrlichia chaffeensis infection in Cameroonian patients with undifferentiated febrile illness	Ann Trop Med Parasitol	Cameroon	Serodiagnostic study	2003		1		English	12		12 out of 118 patients with undifferentiated febrile illness			0	1	63	1	Cameroon	Buea		Cameroon		0	.	.	2003	.	.		0		1	1		1	4 (average)	.	.	1	.	.	.
																					0	1	40	1	Cameroon	Limbe		Cameroon		0	.	.	2003	.	.		0		1	1		0	4 (average)	x	.	1	.	.	.
																					0	1	5	0	Cameroon	Tiko		Cameroon		0	.	.	2003	.	.		0		1	1		0	4 (average)	x	.	1	.	.	.
																					0	1	23	1	Cameroon	Muyuka		Cameroon		0	.	.	2003	.	.		0		1	1		0	4 (average)	x	.	1	.	.	.
																					0	1	22	0	Cameroon	Tiko		Cameroon		0	.	.	2003	.	.		0		1	1		0	4 (average)	x	.	1	.	.	.
																					0	1	20	0	Cameroon	Muyuka		Cameroon		0	.	.	2003	.	.		0		1	1		0	4 (average)	x	.	1	.	.	.
																					0	1	21	1	Cameroon	Buea		Cameroon		0	.	.	2003	.	.		.		1	1		0	4 (average)	x	.	1	.	.	.
																					0	1	1	0	Cameroon	Tiko		Cameroon		0	.	.	2003	.	.		.		1	1		0	4 (average)	x	.	1	.	.	.
																					0	1	16	1	Cameroon	Buea		Cameroon		0	.	.	2003	.	.		.		1	1		0	4 (average)	x	.	1	.	.	.
																					0	1	26	1	Cameroon	Buea		Cameroon		0	.	.	2003	.	.		.		1	1		0	4 (average)	x	.	1	.	.	.
																					0	1	35	0	Cameroon	Limbe		Cameroon		0	.	.	2003	.	.		.		1	1		0	4 (average)	x	.	1	.	.	.
																					0	1	25	0	Cameroon	Buea		Cameroon		0	.	.	2003	.	.		.		1	1		0	4 (average)	x	.	1	.	.	.
280	1	1	1		2009	J. R. Palmieri, S. F. Elswaifi and J. Schwartz	Ehrlichiosis: A case report from Lynchburg Virginia	American Journal of Tropical Medicine and Hygiene					0	5	English
281	1	1	1		2009	A. Parikh, A. Abbasi and R. Sharma	Fever, rash, and positive Ehrlichia antibodies. Class IV-G(A) lupus nephritis	Kidney Int				Discussion: False positive due to SLE	0	1	English
282	1	1	1		2009	S. Pekova, O. Mazal, J. Vydra, H. Kabickova, T. Kozak and S. Pekova	Rapid detection and identification of pathogens in hema-tooncological patients using molecular techniques	Haematologica					0	1	English
283	1	1	1		2009	M. Prucha, S. Pekova, P. Stastny, R. Zazula, J. Vydra, M. Kouba and T. Kozak	Rapid detection and identification of pathogens in critically ill and immunocompromised hosts using molecular techniques	Critical Care					0	1	English
284	1	1	1		2009	L. Sawyer, C. Kodner, R. Johnson, S. Higgs, D. Vanlandingham, K. Tsetsarkin, J. Kinsey, D. Hanson and A. Sampson-Johannes	Inactivation of transfusion-transmitted vectorborne pathogens	Vox Sanguinis					0	1	English
285	1	1	1		2009	S. L. Stramer, F. B. Hollinger, L. M. Katz, S. Kleinman, P. S. Metzel, K. R. Gregory and R. Y. Dodd	Emerging infectious disease agents and their potential threat to transfusion safety	Transfusion				Transfusion	0	1	English
286	1	1	1		2009	R. J. Thomas, J. S. Dumler, J. A. Carlyon, R. J. Thomas, J. S. Dumler and J. A. Carlyon	Current management of human granulocytic anaplasmosis, human monocytic ehrlichiosis and Ehrlichia ewingii ehrlichiosis	Expert Review of Anti-infective Therapy					0	3	English
287	1	1	1		2009	R. Villavicencio and A. Munro	HUMAN MONOCYTOTROPIC EHRLICHIOSIS: AN EVASIVE PATHOGEN OF WOODLAND AMERICA	Journal of General Internal Medicine	USA	Case report	2009		1		English	1					1	1	59	0	USA			USA		0	.	.	2008	.	.		0		1	1	1	1	6	.	.	1	39.3	1	1
288	1	1	1		2009	B. W. Walker	Combating infection. All eyes on ehrlichiosis	Nursing					0	3	English
289	1	1	1		2009	M. Waxman	Update on Emerging Infections: News From the Centers for Disease Control and Prevention	Annals of Emergency Medicine					0	8	English
290	1	1	1		2010	B. F. Allana, H. P. Dutra, L. S. Goessling, K. Barnett, J. M. Chasea, R. J. Marquis, G. Pang, G. A. Storch, R. E. Thach and J. L. Orrock	Invasive honeysuckle eradication reduces tick-borne disease risk by altering host dynamics	Proceedings of the National Academy of Sciences of the United States of America					0	1	English
291	1	1	1		2010	J. S. Fehr, G. V. Bloemberg, C. Ritter, M. Hombach, T. F. Luscher, R. Weber, P. M. Keller, J. S. Fehr, G. V. Bloemberg, C. Ritter, M. Hombach, T. F. Lüscher, R. Weber and P. M. Keller	Septicemia caused by tick-borne bacterial pathogen Candidatus Neoehrlichia mikurensis	Emerging Infectious Diseases				Candidatus Neoehrlichia mikurensis	0	1	English
292	1	1	1		2010	C. Glaser, L. Christie and K. C. Bloch	Rickettsial and ehrlichial infections	Handb Clin Neurol					0	3	English
293	1	1	1		2010	D. Hanson, A. Walter and J. Powell	Ehrlichia-induced hemophagocytic lymphohistiocytosis in two children	Pediatric Blood and Cancer	USA	Case report	2010		1		English	2					1	1	10	1	USA			USA		0	.		2010	.	.		.		1	1		.	.	.	.	1	.	.	.
																					1	1	13	0	USA			USA		0	.		2010	.	.		0		1	1	1	1	7	.	.	1	.	.	.
294	1	1	1		2010	P. Heyman, C. Cochez, A. Hofhuis, J. van der Giessen, H. Sprong, S. R. Porter, B. Losson, C. Saegerman, O. Donoso-Mantke, M. Niedrig and A. Papa	A clear and present danger: tick-borne diseases in Europe	Expert Review of Anti-Infective Therapy					0	1	English
295	1	1	1		2010	J. M. Hughes and K. M. Wille	When macrophages attack	American Journal of Respiratory and Critical Care Medicine	USA	Case report	2010		1		English	1					1	1	53	1	USA			USA		0	3	camping	2010	.	.		0		1	1	1	1	.	.	.	1	.	.	.
296	1	1	1		2010	A. Kalra, M. J. Gajera, N. Shah and H. Fraimow	Cardiac tamponade as manifestation of rickettsial infection	Chest	USA	Case report	2010		1		English	1					1	1	68	0	USA			USA		0	.		2010	.	0		.		1	1		1	7	.	.	1	.	.	.
297	1	1			2010	R. Kapoor and D. M. Elston	What's Eating You? Ixodes Ticks	Cutis					0	1	English
298	1	1	1		2010	P. E. Kendra and P. Vazquez-Kendra	A CASE HISTORY OF CONCURRENT ROCKY MOUNTAIN SPOTTED FEVER AND HUMAN MONOCYTIC EHRLICHIOSIS IN FLORIDA	Florida Entomologist	USA	Case report	2009		1		English	1					1	1	.	0	USA	Florida		USA	Florida	0	2	field work	2009	.	.		0		1	1		1	9	11	13	1	40	1	1
299	1	1	1		2010	J. E. Reznicek and K. C. Bloch	Diagnostic Testing for Encephalitis, Part I	Clinical Microbiology Newsletter					0	3	English
300	1	1	1		2010	B. Shakoory, W. W. Chatham, G. S. Alarcon and R. Q. Cron	Renal dysfunction is associated with increased mortality in adults with macrophage activation syndrome	Arthritis and Rheumatism					0	5	English
301	1	1	1		2010	R. Yachoui, M. Sabbah and A. Subhi	Multiorgan failure related to human monocytic ehrlichiosis	Journal of Hospital Medicine	USA	Case report	2010		1		English	1					1	1	72	0	USA			USA		0	.		2010	hypertension, aortic stenosis, benign prostatic hyperplasia	.		0		1	1		1	2	10	9	1	.	1	.
302	1	1	1		2011	M. Andersson, L. Råberg, M. Andersson and L. Råberg	Wild rodents and novel human pathogen candidatus Neoehrlichia mikurensis, Southern Sweden	Emerging Infectious Diseases					0	7	English
303	1	1	1		2011	B. Andric, J. Djecevic, D. Nikcevic, B. Dupanovic, D. Terzic and S. Dragas	Immunological aspects of lyme borreliosis co-infection	Allergy: European Journal of Allergy and Clinical Immunology					0	5	English
304	1	1	1		2011	K. Bartosik, M. Sitarz, J. Szymanska and A. Buczek	TICK BITES ON HUMANS IN THE AGRICULTURAL AND RECREATIONAL AREAS IN SOUTH-EASTERN POLAND	Annals of Agricultural and Environmental Medicine					0	1	English
305	1	1	1		2011	J. Brabec and R. Hakimi	Southern tick associated rash illness (STARI) presenting as meningoencephalitis and status EPI-lepticus	Critical Care Medicine				STARI	0	1	English
306	1	1			2011	D. J. Cleri, A. J. Ricketti and J. R. Vernaleo	Chiroptophobia: Rabies, SARS, and other bat-related human pathogens	Bats: Biology, Behavior and Conservation					0	1	English
307	1	1	1		2011	E. Galanakis and M. Bitsori	Rickettsioses in children: A clinical approach						0	3	English
308	1	1	1		2011	M. W. Ghafar and N. A. Eltablawy	Molecular survey of five tick-borne pathogens (Ehrlichia chaffeensis, Ehrlichia ewingii, Anaplasma phagocytophilum, Borrelia burgdorferi sensu lato and Babesia microti) in Egyptian farmers	Global Veterinaria					0	6	English
309	1	1	1		2011	A. Jose	ARDS as a potentially avoidable complication of ehrlichiosis infection	Journal of General Internal Medicine	USA	Case report	2011		1		English	1					1	1	25	0	USA	Maryland		USA		0	3	rewiring the outside of his house	2011	.	.		0		1	1	1	1	14	.	.	1	38.5	.	1
310	1	1	1		2011	B. S. Pritt, L. M. Sloan, D. K. Johnson, U. G. Munderloh, S. M. Paskewitz, K. M. McElroy, J. D. McFadden, M. J. Binnicker, D. F. Neitzel, G. Liu, W. L. Nicholson, C. M. Nelson, J. J. Franson, S. A. Martin, S. A. Cunningham, C. R. Steward, K. Bogumill, M. E. Bjorgaard, J. P. Davis and J. H. McQuiston	Emergence of a new pathogenic Ehrlichia species, Wisconsin and Minnesota, 2009	New England Journal of Medicine	USA	Case report / Sero	2009		1		English	4		4 out of 1518 specimens from residents			1	1	51	0	USA			USA		0	3	peridomestic work	2009	.	.		0		1	1		.	between 1 and 4	.	.	1	.	.	.
																					1	1	23	0	USA			USA		0	3	peridomestic work	2009	.	.		0		1	1		.	between 1 and 4	.	.	1	.	.	.
																					1	1	50	1	USA			USA		0	3	peridomestic work	2009	.	.		.		1	1		.	between 1 and 4	.	.	1	.	.	.
																					1	1	50	1	USA			USA		0	3	peridomestic work	2009	.	.		.		1	1		.	between 1 and 4	.	.	1	.	.	.
311	1	1	1		2011	M. Rounds, M. Eshoo, J. Friesen, C. Crowder, C. Quinn, H. Matthews, D. Ecker and Y. Tang	Detection and identification of ehrlichia and other vector-borne pathogens by PCR/ESI-MS	Journal of Molecular Diagnostics					0	6	English
312	1	1	1	Rausgeworfenes Coinfection-Paper	2011	A. Singh, K. Kim, R. Reilly and N. Saraiya	A case of ehrlichiosis presenting as neutropenic fever with typhilitis	Journal of Hospital Medicine					0	1	English
313	1	1	1		2011	D. Stanojevic, A. G. De Nazareth and T. Wichman	A man with generalized fatigue and malaise	Journal of General Internal Medicine	USA	Case report	2011		1		English	1					1	1	67	0	USA	Iowa		USA		0	3	picking wild mushrooms	2011	diabetes, atrial fibrillation, hypertension	.		0		1	1		1	10	9	.	1	38.3	1	.
314	1	1	1		2011	E. Tijsse-Klasen, J. J. Jacobs, A. Swart, M. Fonville, J. H. Reimerink, A. H. Brandenburg, J. W. van der Giessen, A. Hofhuis and H. Sprong	Small risk of developing symptomatic tick-borne diseases following a tick bite in The Netherlands	Parasit Vectors					0	6	English
315	1	1	1		2011	M. E. Watson, Jr., G. A. Storch, W. M. Dunne, Jr. and C. A. Burnham	A 2-year-old female with Fever and rash	J Clin Microbiol	USA	Case report	2011		1		English	1					1	1	2	1	USA			USA		0	.		2010	0	0		0		1	1	1	1	.	.	.	1	40	.	.
316	1	1	1		2012	S. Badireddi and M. Joshi	Hemophagocytic lymphohistiocytosis: An unreported complication of ehrlichiosis in adults	Chest	USA	Case report	2012		1		English	1					1	1	74	0	USA			USA		0	3	camping	2012	.	.		0		1	1	1	1	7	.	.	1	.	.	.
317	1	1	1		2012	A. K. C	Diabetic retinopathy and ehrlichia: the possible relationship	Med Hypothesis Discov Innov Ophthalmol				Connection Ehrlichiosis and Diabetic Retinopathy?	0	5	English
318	1	1	1		2012	J. Cerny and A. G. Rosmarin	Why Does My Patient Have Leukocytosis?	Hematology/Oncology Clinics of North America					0	1	English
319	1	1	1		2012	L. Chug, T. Mahayni and M. Hamblin	HUMAN EHRLICHIOSIS: SEVERE PULMONARY MANIFESTATIONS IN A PATIENT WITH HUMAN IMMUNODEFICIENCY VIRUS	Critical Care Medicine	USA	Case report	2012		1		English	1					1	1	56	0	USA			USA		0	.		2012	HIV/AIDS, end-stage liver disease secondary to hepatitis C	1	HIV/AIDS, end-stage liver disease secondary to hepatitis C	0		1	1	1	1	1	.	.	1	.	.	.
320	1	1	1		2012	F. Dantas-Torres, B. B. Chomel and D. Otranto	Ticks and tick-borne diseases: a One Health perspective	Trends in Parasitology					0	3	English
321	1	1	1		2012	S. Duthuluru, A. Saad and M. Crosser	Myocarditis associated with human monocytic ehrlichiosis in a 40-year old woman	American Journal of Respiratory and Critical Care Medicine	USA	Case report	2012		1		English	1					1	1	40	1	USA			USA		0	.		2012	.	.		.		1	1	1	1	.	.	.	.	.	.	.
322	1	1	1		2012	S. Eng, A. Moon, C. Leander and M. Del Vecchio	Fever and petechial rash in a 9-year-old boy	Pediatrics in Review					0	1	English
323	1	1	1		2012	M. Eshoo, M. Rounds, J. Friesen, C. Crowder, H. Matthews, C. Quinn, D. Ecker and Y. Tang	Detection of Ehrlichia and other pathogens from serial clinical specimens by PCR/electrospray ionisation mass spectrometry	Clinical Microbiology and Infection					0	6	English
324	1	1	1		2012	R. Henry	Ehrlichia	Emerging Infectious Diseases				Etymologia	0	5	English
325	1	1	1		2012	H. Li, J. F. Jiang, W. Liu, Y. C. Zheng, Q. B. Huo, K. Tang, S. Y. Zuo, K. Liu, B. G. Jiang, H. Yang, W. C. Cao, H. Li, J.-F. Jiang, W. Liu, Y.-C. Zheng, Q.-B. Huo, K. Tang, S.-Y. Zuo, K. Liu and B.-G. Jiang	Human infection with Candidatus Neoehrlichia mikurensis, China	Emerging Infectious Diseases				Candidatus Neoehrlichia mikurensis	0	1	English
326	1	1	1		2012	A. M. Mancuso, J. F. Bertagnolli, E. Shadiack and S. M. De Antonio	An Unusual Case of Transient Psychosis from Ehrlichia Infection	Osteopathic Family Physician	USA	Case report	2012		1		English	1					1	1	50	1	USA			USA		0	.		2012	0	0		0		1	1		0	.	x	.	0	.	.	.
327	1	1	1		2012	M. Vaughn, S. Meshnick, W. N. Nicholson, S. Funkhouser, L. Ponnusamy, J. Perniciaro and C. Apperson	Exposure of outdoor workers in north carolina to tick species and tick-borne infections	American Journal of Tropical Medicine and Hygiene					0	6	English
328	1	1	1		2012	T. Von Ohlen, A. Luce-Fedrow, M. Teresa Ortega, R. R. Ganta and S. K. Chapes	Identification of critical host mitochondrion-associated genes during Ehrlichia chaffeensis infections	Infection and Immunity					0	5	English
329	1	1	1		2012	B. Zamanifekri, R. M. S. Riel-Romero, R. Schwendimann and D. E. Davis	Neurologic manifestation of ehrlichiosis: Case report and review of literature	Journal of Child Neurology	USA	Case report	2012		1		English	1					1	1	12	1	USA			USA		0	3	camping	2012	.	.		0		1	1	1	1	.	.	.	1	.	.	.
330	1	1	1		2013	R. Yachoui	Multiorgan failure related to human monocytic ehrlichiosis	BMJ Case Reports					0	4	English
331	1	1	1		2013	R. Analí Paulino, E. Olga Li, S. Luis Hoyos, A. Francisco Suárez and C. Diego Díaz	Serologic detection of Ehrlichia canis and Ehrlichia chaffensis in staff of veterinary clinics in Lima	Revista de Investigaciones Veterinarias del Peru					0	6	Spanish
332	1	1	1		2013	H. A. Asl and M. Smith	West nile virus encephalitis, rickettsial disease, and syphilis/st. louis encephalitis: Triple coinfection or serologic cross-reactivity? a case series	Infectious Diseases in Clinical Practice					0	1	English
333	1	1	1		2013	T. Dong, Z. Y. Qu and L. J. Zhang	Detection of A. phagocytophilum and E. chaffeensis in Patient and Mouse Blood and Ticks by a Duplex Real-Time PCR Assay	Plos One				PCR Diagnostik E.chaffeensis / A. phagocytophilum	0	1	English
334	1	1	1		2013	S. K. Dotters-Katz, J. Kuller and R. P. Heine	Arthropod-Borne Bacterial Diseases in Pregnancy	Obstetrical & Gynecological Survey					0	3	English
335	1	1	1		2013	H. Gaff and R. Nadolny	IDENTIFYING REQUIREMENTS FOR THE INVASION OF A TICK SPECIES AND TICK-BORNE PATHOGEN THROUGH TICKSIM	Mathematical Biosciences and Engineering				TICKISM: Model	0	1	English
336	1	1	1		2013	R. Hjetland, K. E. Eliassen, M. Lindbaek, R. M. Nilsen, N. Grude and E. Ulvestad	Tick bites in healthy adults from western Norway: Occurrence, risk factors, and outcomes	Ticks and Tick-Borne Diseases					0	5	English
337	1	1	1		2013	S. G. Jones, S. Coulter, W. Conner, S. G. Jones, S. Coulter and W. Conner	Using administrative medical claims data to supplement state disease registry systems for reporting zoonotic infections	Journal of the American Medical Informatics Association					0	5	English
338	1	1	1		2013	C. Kallick, M. B. A. Nyindo and K. Iacono	Aplastic anemia and polycythemia vera: Association with a previously unknown ehrlichia species, demonstrated by antibody, culture, and molecularly	Leukemia Research				Possible role of Ehrlichia in the myelodysplastic group	0	5	English
339	1	1	1		2013	N. Kumar, J. Goyal, A. Goel, B. Shakoory and W. Chatham	Macrophage Activation Syndrome Secondary to Human Monocytic Ehrlichiosis	Indian Journal of Hematology and Blood Transfusion	USA	Case report	2013		1		English	1					1	1	63	0	USA			USA		0	.		2013	DM Typ II, cadaveric renal transplant due to end-stage renal disease	1	sirolimus, mycophenolate mofetil, prednisone	0		1	1	1	1	21	.	.	1	39.4	.	.
340	1	1	1		2013	B. A. Luis, L. E. Olga, S. A. Francisco, M. S. Alberto and H. S. Luis	Hematological and serological evidence of ehrlichia spp in owners of domestic canines with history of ehrlichiosis in lima	Revista de Investigaciones Veterinarias del Peru					0	6	English
341	1	1	1		2013	S. Nichani, S. Cinti and J. H. Barsuk	Making a List and Checking it Twice	Clinical Care Conundrums: Challenging Diagnoses in Hospital Medicine					0	1	English
342	1	1	1		2013	B. H. Noden and B. E. van der Colf	Neglected tropical diseases of Namibia: unsolved mysteries	Acta Trop					0	3	English
343	1	1	1		2013	G. G. Pujalte and J. V. Chua	Tick-borne infections in the United States	Prim Care					0	3	English
344	1	1	1		2013	J. Regan, J. Matthias, A. Green-Murphy, D. Stanek, M. Bertholf, B. S. Pritt, L. M. Sloan, A. J. Kelly, J. Singleton, J. H. McQuiston, S. N. Hocevar and J. P. Whittle	A confirmed Ehrlichia ewingii infection likely acquired through platelet transfusion	Clin Infect Dis	USA	Case report	2013	Transfusion	1		English	1					1	1	9	0	USA	Georgia		USA		0	0		2011	acute lymphoblastic leukemia, anemia	1	chemotherapy	0		1	1		1	.	.	.	1	.	.	.
345	1	1	1		2013	N. Seraji-Bozorgzad and A. C. Tselis	Non-Lyme Tick-Borne Diseases: A Neurological Perspective	Current Neurology and Neuroscience Reports					0	3	English
346	1	1	1		2013	A. Uppalapati, S. Gogineni and G. Kamel	Ehrlichiosis-An unusua l cau se of shock and acute inflammatory demyelinating polyneuropathy (AIDP)	Critical Care Medicine	USA	Case report	2013		1		English	1					1	1	67	1	USA	Missouri		USA		0	.		2013	colectomy for a polyp	0		0		1	1	1	1	3	.	.	0	36.3	.	.
347	1	1	1		2013	R. F. Vieira, T. S. Vieira, A. Nascimento Ddo, T. F. Martins, F. S. Krawczak, M. B. Labruna, R. Chandrashekar, M. Marcondes, A. W. Biondo and O. Vidotto	Serological survey of Ehrlichia species in dogs, horses and humans: zoonotic scenery in a rural settlement from southern Brazil	Rev Inst Med Trop Sao Paulo					0	6	English
348	1	1	1		2013	D. Xuefei, H. Qin, G. Xiaodi, G. Zhen, L. Wei, H. Xuexia, G. Jiazhen, F. Xiuping, T. Meimei, Z. Jingshan, L. Yunru, F. Xiaoling, W. Kanglin and L. Xingwang	Epidemiological and clinical features of three clustered cases co-infected with Lyme disease and rickettsioses	Zoonoses Public Health	China	Case report	2013		1		English	1					1	1	52	1	China	Shandong Province		China	Beijing	0	.		2010	.	.		.		1	1		1	9	.	.	1	.	1	.
349	1	1	1		2013	Q. Yang, P. Ghose and N. Ismail	Neutrophils Mediate Immunopathology and Negatively Regulate Protective Immune Responses during Fatal Bacterial Infection-Induced Toxic Shock	Infection and Immunity				Mice Model	0	7	English
350	1	1			2013	G. Zhao, X. Chen and Y. Zhang	Ehrlichia bacteria and ehrlichiosis	Zhonghua liu xing bing xue za zhi = Zhonghua liuxingbingxue zazhi					0	2	Chinese
351	1	1	1		2013	E. Zweygarth, H. Schöl, K. Lis, A. Cabezas Cruz, C. Thiel, C. Silaghi, M. F. B. Ribeiro and L. M. F. Passos	In vitro Culture of a Novel Genotype of Ehrlichia sp. from Brazil	Transboundary and Emerging Diseases					0	1	English
352	1	1	1		2014	M. B. Allen, B. S. Pritt, L. M. Sloan, C. D. Paddock, C. K. Musham, J. M. Ramos, N. Cetin and E. R. Rosenbaum	First reported case of Ehrlichia ewingii involving human bone marrow	J Clin Microbiol	USA	Case report	2014		1		English	1					1	1	65	1	USA	Arkansas		USA		0	3	working in yard	2014	UTI one month prior treated with TMP-SMX, DM typ II, hypertension, hypothyroidism, laryngeal squamous carcinoma in remission since chemotherapy and radiation two years ago	.		0		1	1		1	5	.	.	1	38.5	.	.
353	1	1	1		2014	B. Arsić, A. Gligić, E. Ristanović, B. Lako, A. Potkonjak, M. Perunicić and M. Pavlović	A case of human monocytic ehrlichiosis in Serbia	Srp Arh Celok Lek	Serbia	Case report	2014		1		English	1					1	1	52	0	Serbia			Serbia		0	.		2006	.	.		0		1	1	1	1	2	.	.	1	40	1	.
354	1	1	1		2014	G. Baneth	Tick-borne infections of animals and humans: a common ground	International Journal for Parasitology					0	3	English
355	1	1	1		2014	A. Beatriz Silva, S. Pina Canseco, P. Gabriel de la Torre Mdel, A. Mayoral Silva, M. Mayoral, L. Pérez-Campos Mayoral, J. López Martínez and E. Pérez-Campos	[Asymptomatic human infection from contact with dogs: a case of human ehrlichiosis]	Gac Med Mex					0	5	Spanish
356	1	1	1		2014	S. Bhengsri, H. C. Baggett, S. Edouard, S. F. Dowell, G. Watt, D. Raoult and P. Parola	Spotted fever group, typhus group rickettsioses and sennetsu neorickettsiosis in rural Thailand	International Journal of Infectious Diseases					0	1	English
357	1	1	1		2014	R. C. Bransfield	The psychoimmunology of Lyme and associated diseases	Neurology Psychiatry and Brain Research					0	5	English
358	1	1	1		2014	I. Chaligiannis, A. Papa and S. Sotiraki	Ticks feeding on ruminants and humans in Greece	Parasites and Vectors					0	1	English
359	1	1	1		2014	V. V. Hai, L. Almeras, C. Socolovschi, D. Raoult, P. Parola and F. Pages	Monitoring human tick-borne disease risk and tick bite exposure in Europe: Available tools and promising future methods	Ticks and Tick-Borne Diseases					0	1	English
360	1	1	1		2014	I. Kane and D. Arnold	Safety of empiric outpatient treatment of suspected tick borne illness in the paediatric emergency department	Archives of Disease in Childhood					0	5	English
361	1	1	1		2014	Z. K. Otrock and C. S. Eby	Ehrlichia-induced hemophagocytic lymphohistiocytosis: A case series	Blood	USA	Retrospective study	2001 - 2014		1		English	5		5 patients with HLH due to HME out of 77 patients with HLH			1	1	52	1	USA			USA	Missouri	0	.		2001 - 2014	.	.		.		1	1	0	1	.	.	.	1	.	.	.
																					1	1	47	1	USA			USA	Missouri	0	.		2001 - 2014	.	.		.		1	1	0	1	.	.	.	1	.	.	.
																					1	1	59	1	USA			USA	Missouri	0	.		2001 - 2014	.	.		.		1	1	0	1	.	.	.	1	.	.	.
																					1	1	16	1	USA			USA	Missouri	0	.		2001 - 2014	.	.		.		1	1	0	1	.	.	.	1	.	.	.
																					1	1	62	0	USA			USA	Missouri	0	.		2001 - 2014	.	.		0		1	1	1	1	.	.	.	1	.	.	.
362	1	1	1		2014	S. H. Sachdev, V. Joshi, E. R. Cox, A. Amoroso and S. Palekar	Severe life-threatening Ehrlichia chaffeensis infections transmitted through solid organ transplantation	Transpl Infect Dis	USA	Case report	2014		1		English	2					1	1	57	1	USA			USA		0	0		2009	renal transplant due to end-stage renal disease secondary to hypertension, hepatitis C, dyslipidemia, history of pancreatitis and gastroesophageal reflux disease; valganciclovir, clotrimazole and trimethoprim-sulfamethoxazole as anti-infective prophylaxis	1	tacrolimus, mycophenolate mofetil, prednisone	0		1	1	1	1	2	.	.	1	39	.	.
																					1	1	56	0	USA			USA		0	0		2009	renal transplant due to hypertensive nephropathy, hepatitis C with early fibrosis, remote history of intravenous drug use, hyperlipidemia, sleep apnea, secondary hyperthyroidism; basiliximab induction; anti-infective prophylaxis regimen valganciclovir, clotrimazole, TMP-SMX	1	tacrolimus, mycophenolate mofetil, prednisone	0		1	1	1	1	.	28	.	1	39.5	.	.
363	1	1	1		2014	M. C. Scott, N. G. Holtzman, M. Afshar and S. E. Hines	Ehrlichiosis-induced hemophagocytic lymphohistiocytosis presenting as septic shock-an immune response gone haywire and its lessons for the ICU setting	American Journal of Respiratory and Critical Care Medicine	USA	Case report	2014		1		English	1					1	1	38	0	USA			USA		0	.		2014	HIV, Hepatitis C	1	HIV (CD4 201/mcL)	0		1	1	1	1	.	.	.	1	.	.	.
364	1	1	1		2014	S. Shockman, D. M. Elston and Q. Erickson	What's Eating You? Turkey Mite and Lone Star Tick (Amblyomma americanum)	Cutis					0	3	English
365	1	1	1		2014	A. B. Silva, S. P. Canseco, M. D. G. de la Torre, A. M. Silva, M. A. Mayoral, L. P. C. Mayoral, J. L. Martinez and E. Perez-Campos	Asymptomatic human infection from contact with dogs: a case of human ehrlichiosis	Gaceta Medica De Mexico					0	4	Spanish
366	1	1	1		2014	E. Tijsse-Klasen, M. P. Koopmans and H. Sprong	Tick-borne pathogen - reversed and conventional discovery of disease	Front Public Health					0	1	English
367	https://doi.org/10.4049/jimmunol.192.Supp.66.1	1			2014	Q. Yang, H. Stevenson, M. Scott and N. Ismail	Type I IFN regulates non-canonical inflammasome activation and impairs protective immunity during fatal ehrlichia-induced toxic shock	Journal of Immunology					0	1	English
368	1	1	1		2014	L. Zhang, H. Liu, B. Xu, Z. Zhang, Y. Jin, W. Li, Q. Lu, L. Li, L. Chang, X. Zhang, D. Fan, M. Cao, M. Bao, Y. Zhang, Z. Guan, X. Cheng, L. Tian, S. Wang, H. Yu and Q. Yu	Rural Residents in China Are at Increased Risk of Exposure to Tick-Borne Pathogens Anaplasma phagocytophilum and Ehrlichia chaffeensis	BioMed Research International					0	6	English
369	1	1	1		2014	W. Zukiewicz-Sobczak, J. Zwolinski, J. Chmielewska-Badora, E. M. Galinska, G. Cholewa, E. Krasowska, J. Zagorski, A. Wojtyla, K. Tomasiewicz and T. Klapec	Prevalence of antibodies against selected zoonotic agents in forestry workers from eastern and southern Poland	Annals of Agricultural and Environmental Medicine					0	1	English
370	1	1	1		2015		2025 Saito et al [j infect dis 2015; 211:452-61]						0	8	English
371	1	1	1		2015	K. Andréasson, G. Jönsson, P. Lindell, A. Gülfe, R. Ingvarsson, E. Lindqvist, T. Saxne, A. Grankvist, C. Wennerås and J. Marsal	Recurrent fever caused by Candidatus Neoehrlichia mikurensis in a rheumatoid arthritis patient treated with rituximab					Candidatus Neoehrlichia mikurensis	0	1	English
372	1	1	1		2015	A. R. Beyer and J. A. Carlyon	Of goats and men: rethinking anaplasmoses as zoonotic infections	Lancet Infectious Diseases					0	1	English
373	1	1	1		2015	S. D. Blacksell, P. Kantipong, W. Watthanaworawit, C. Turner, A. Tanganuchitcharnchai, S. Jintawon, A. Laongnuanutit, F. H. Nosten, N. P. Day, D. H. Paris and A. L. Richards	Underrecognized arthropod-borne and zoonotic pathogens in northern and northwestern Thailand: serological evidence and opportunities for awareness	Vector Borne Zoonotic Dis					0	6	English
374	1	1	1	Nachträglich einfügtes Coinfection-Paper	2015	J. R. Broussard and K. Johansen	Autoimmune primary adrenal insufficiency associated with aseptic meningitis from tick-borne infection	Endocrine Reviews	USA	Case report	2015		1		English	1					1	1	6	0	USA			USA		0	.		2015	0	0		0		1	1		1	.	.	.	.	.	.	.
375	1	1	1		2015	S. C. Buckingham	Tick-borne diseases of the USA: Ten things clinicians should know	J Infect					0	3	English
376	1	1	1		2015	A. Burke, S. R. Graves and N. M. Anstey	Fever and rash from Timor: where have you been and when?	Medical Journal of Australia	Australia	Case report	2015		1		English	1					1	1	61	0	USA	Florida	.	Australia	Darwin	1	.		2015	.	.		0		1	1	1	1	7	.	.	1	38.3	1	.
377	1	1	1		2015	S. Dittrich, W. Phuklia, G. D. Turner, S. Rattanavong, V. Chansamouth, S. J. Dumler, D. J. Ferguson, D. H. Paris and P. N. Newton	Neorickettsia sennetsu as a Neglected Cause of Fever in South-East Asia	PLoS Negl Trop Dis				Neorickettsia sennetsu	0	1	English
378	1	1	1		2015	A. B. Failloux and S. Moutailler	Zoonotic aspects of vector-borne infections	Revue Scientifique Et Technique-Office International Des Epizooties					0	3	English
379	1	1	1		2015	L. Q. Fang, K. Liu, X. L. Li, S. Liang, Y. Yang, H. W. Yao, R. X. Sun, Y. Sun, W. J. Chen, S. Q. Zuo, M. J. Ma, H. Li, J. F. Jiang, W. Liu, X. F. Yang, G. C. Gray, P. J. Krause and W. C. Cao	Emerging tick-borne infections in mainland China: an increasing public health threat	Lancet Infectious Diseases					0	6	English
380	1	1	1		2015	E. J. Goldstein and F. M. Abrahamian	Diseases Transmitted by Cats	Microbiology spectrum					0	3	English
381	1	1	1		2015	A. Grankvist, L. L. Sandelin, J. Andersson, L. Fryland, P. Wilhelmsson, P.-E. Lindgren, P. Forsberg and C. Wennerås	Infections with Candidatus Neoehrlichia mikurensis and Cytokine Responses in 2 Persons Bitten by Ticks, Sweden	Emerging Infectious Diseases				Candidatus Neoehrlichia mikurensis	0	1	English
382	1	1	1		2015	R. Greenberg	Tick-borne infections and pediatric bipolar disorder	Bipolar Disorders				Pediatric bipolar disorder and tick-borne infections	0	5	English
383	1	1	1		2015	L. T. Hermansen, A. G. Loft, A. A. Christiansen, L. Gilbert, K. Garg, K. Karvonen, A. G. Jurik, U. Weber, C. Manniche, T. S. Jensen, B. Arnbak, M. Østergaard, S. J. Pedersen, T. Barington, H. J. Kolmos, K. Hørslev-Petersen and O. Hendricks	Is there an association between spondyloarthritis and antibodies towards Borrelia, Ehrlichia and chlamydia species?	Annals of the Rheumatic Diseases					0	5	English
384	1	1	1		2015	T. Hilal and W. K. Snapp	The perils of country life: human monocytic ehrlichiosis	Am J Med	USA	Case report	2015		1		English	1					1	1	26	1	USA	Kentucky		USA		0	.		2015	0	0		0		1	1	1	1	2	.	.	1	39.2	1	.
385	1	1	1		2015	D. K. Hoang Johnson, E. K. Schiffman, J. P. Davis, D. F. Neitzel, L. M. Sloan, W. L. Nicholson, T. R. Fritsche, C. R. Steward, J. A. Ray, T. K. Miller, M. A. Feist, T. S. Uphoff, J. J. Franson, A. L. Livermore, A. K. Deedon, E. S. Theel, B. S. Pritt and D. K. H. Johnson	Human Infection with Ehrlichia muris-like Pathogen, United States, 2007-2013(1)	Emerging Infectious Diseases					0	5	English
386	1	1	1		2015	C. A. Kallick, D. A. Friedman and M. B. Nyindo	Could ehrlichial infection cause some of the changes associated with leukemia, myelodysplastic diseases and autoimmune disorders, and offer antibiotic treatment options?	Med Hypotheses				Leukemia and Ehrlichiosis	0	5	English
387	1	1	1		2015	P. J. Mayne	Clinical determinants of Lyme borreliosis, babesiosis, bartonellosis, anaplasmosis, and ehrlichiosis in an Australian cohort	Int J Gen Med				First evidence of Ehrlichiosis in Australia	0	6	English
388	1	1	1		2015	P. J. Mayne	Clinical determinants of Lyme borreliosis, babesiosis, bartonellosis, anaplasmosis, and ehrlichiosis in an Australian cohort	Int J Gen Med					0	4	English
389	1	1	1		2015	P. Mead, A. Hinckley, S. Hook and C. B. Beard	TickNET-A Collaborative Public Health Approach to Tickborne Disease Surveillance and Research	Emerg Infect Dis					0	6	English
390	1	1	1		2015	R. B. Nadelman	Erythema Migrans	Infectious Disease Clinics of North America					0	3	English
391	1	1	1		2015	R. M. Nadolny, K. A. Feldman, B. Pagac, E. Y. Stromdahl, H. Rutz, S. B. Wee, A. L. Richards, J. Smith, M. Armolt and H. D. Gaff	Review of the Mid-Atlantic Tick Summit III: A model for regional information sharing	Ticks and Tick-Borne Diseases					0	5	English
392	1	1	1		2015	K. Nathan, A. Agarwal, D. Park and A. Agrawal	Hepatitis and Lipase Elevation in Human Monocytic Ehrlichiosis in a Critically Ill Patient	Chest	USA	Case report	2015		1		English	1					1	1	57	0	USA	New Jersey		USA		0	.		2015	.	.		0		1	1	1	1	.	.	.	1	.	.	.
393	1	1	1		2015	J. Provenzano, T. Kamerzell, E. Reda, D. Hawkinson and M. Sharpe	Diagnosis and treatment of hemophagocytic lymphohistiocytosis in an adult patient with ehrlichiosis	American Journal of Respiratory and Critical Care Medicine					0	5	English
394	1	1	1		2015	M. Rahi, M. D. Gupte, A. Bhargava, G. M. Varghese, R. Arora, V. M. Katoch, D. Raghunath, M. D. Gupte, N. Gupta, S. Budhiraja, A. K. Sahni, A. Kotwal and J. J. A. Prakash	DHR-ICMR guidelines for diagnosis & Management of rickettsial diseases in India	Indian Journal of Medical Research					0	1	English
395	1	1	1		2015	N. Rojas, D. Castillo and P. Marin	Molecular detection of Ehrlichia chaffeensis in humans, Costa Rica					Diskussion persistierende Infektion	0	5	Spanish
396	1	1	1		2015	Saito	An Animal Model of a Newly Emerging Human Ehrlichiosis (vol 211, pg 452, 2015)	Journal of Infectious Diseases				Animal model	0	1	English
397	1	1	1		2015	M. Vayssier-Taussat, J. F. Cosson, B. Degeilh, M. Eloit, A. Fontanet, S. Moutailler, D. Raoult, E. Sellal, M. N. Ungeheuer and P. Zylbermann	How a multidisciplinary 'One Health' approach can combat the tick-borne pathogen threat in Europe	Future Microbiology					0	1	English
398	1	1	1		2015	F. Williams, A. Cheng, J. Fortenberry, S. Salinas, C. Preissig and P. Kamat	Extracorporeal membrane oxygenation for hemophagocytic lymphohistiocytosis secondary to ehrlichiosis	Critical Care Medicine	USA	Case report	2015		1		English	1					1	1	9	0	USA			USA		0	.		2015	.	.		0		1	1	1	1	.	.	.	1	.	.	.
399	1	1	1		2015	Z. J. Yu, H. Wang, T. H. Wang, W. Y. Sun, X. L. Yang and J. Z. Liu	Tick-borne pathogens and the vector potential of ticks in China	Parasites & Vectors					0	1	English
400	1	1	1		2016	K. Abusaada, S. Ajmal and L. Hughes	Successful Treatment of Human Monocytic Ehrlichiosis with Rifampin	Cureus	USA	Case report	2015		1		English	1					1	1	64	1	USA	Florida		USA		0	3	hiking	2015	doxycycline allergy	.		0		1	1	1	1	4	6	.	1	.	.	.
401	1	1	1		2016	H. M. Biggs, C. Barton Behravesh, K. K. Bradley, F. S. Dahlgren, N. A. Drexler, J. S. Dumler, S. M. Folk, C. Y. Kato, R. R. Lash, M. L. Levin, R. F. Massung, R. B. Nadelman, W. L. Nicholson, C. D. Paddock, B. S. Pritt and M. S. Traeger	Diagnosis and Management of Tickborne Rickettsial Diseases: Rocky Mountain Spotted Fever and Other Spotted Fever Group Rickettsioses, Ehrlichioses, and Anaplasmosis -- United States	MMWR Recommendations & Reports					0	3	English
402	1	1			2016	O. N. Bovt, O. A. Kicherova and L. I. Reichert	Neurological symptoms of human monocytic ehrlichiosis as illustrated in the following case report	Nevrologicheskii Zhurnal					0	2	Russian
403	1	1	1		2016	I. Chikeka, A. J. Matute, J. S. Dumler, C. W. Woods, O. Mayorga and M. E. Reller	Use of Peptide-Based Enzyme-Linked Immunosorbent Assay followed by Immunofluorescence Assay To Document Ehrlichia chaffeensis as a Cause of Febrile Illness in Nicaragua	J Clin Microbiol	Nicaragua	Seroprevalence / Case report	2015	Discussion: Vorschlag ELISA als Screening, IFA zur Bestätigung	1		English	1					1	1	4	0	Nigaragua			Nigaragua		0	.		2015	.	.		0		1	1	1	1	.	.	.	1	39.5	1	.
404	1	1	1		2016	F. S. Dahlgren, C. D. Paddock, Y. P. Springer, R. J. Eisen and C. B. Behravesh	Expanding Range of Amblyomma americanum and Simultaneous Changes in the Epidemiology of Spotted Fever Group Rickettsiosis in the United States	American Journal of Tropical Medicine and Hygiene					0	3	English
405	1	1	1		2016	F. Dantas-Torres and D. Otranto	Best Practices for Preventing Vector-Borne Diseases in Dogs and Humans	Trends in Parasitology					0	3	English
406	1	1	1		2016	B. Dredla and W. D. Freeman	Ehrlichia Meningitis Mimicking Aneurysmal Subarachnoid Hemorrhage: A Case Study for Medical Decision-Making Heuristics	Neurohospitalist	USA	Case report	2016		1		English	1					1	1	45	0	USA	Georgia		USA		0	3	camping	2016	asthma, history of previous cocaine and alcohol abuse	.		0		1	1	1	1	2	.	.	1	39.5	.	.
407	1	1	1		2016	X. Galloo, W. Wiels, S. Du Four, M. Surmont and R. Mertens	Beyond lyme: Tick-borne illness in Europe	Acta Clinica Belgica: International Journal of Clinical and Laboratory Medicine					0	8	English
408	1	1	1		2016	E. R. Gleim, L. E. Garrison, M. S. Vello, M. Y. Savage, G. Lopez, R. D. Berghaus and M. J. Yabsley	Factors associated with tick bites and pathogen prevalence in ticks parasitizing humans in Georgia, USA	Parasit Vectors					0	5	English
409	1	1	1		2016	K. N. Heitman, F. S. Dahlgren, N. A. Drexler, R. F. Massung and C. B. Behravesh	Increasing Incidence of Ehrlichiosis in the United States: A Summary of National Surveillance of Ehrlichia chaffeensis and Ehrlichia ewingii Infections in the United States, 2008-2012	American Journal of Tropical Medicine and Hygiene					0	3	English
410	1	1	1		2016	R. M. Kaplan, S. A. Swat and B. D. Singer	Human monocytic ehrlichiosis complicated by hemophagocytic lymphohistiocytosis and multi-organ dysfunction syndrome	Diagn Microbiol Infect Dis	USA	Case report	2016		1		English	1					1	1	41	1	USA	Illinois		USA		0	3	camping	2016	0	0		0		1	1	1	1	7	.	.	1	.	.	.
411	1	1	1		2016	M. G. Kisomi, L. P. Wong, S. T. Tay, A. Bulgiba, K. Zandi, K. L. Kho, F. X. Koh, B. L. Ong, T. Jaafar and Q. N. H. Nizam	Factors Associated with Tick Bite Preventive Practices among Farmworkers in Malaysia	Plos One					0	3	English
412	1	1	1		2016	W. Liu, H. Li, Q. B. Lu, N. Cui, Z. D. Yang, J. G. Hu, Y. D. Fan, C. T. Guo, X. K. Li, Y. W. Wang, K. Liu, X. A. Zhang, L. Yuan, P. Y. Zhao, S. L. Qin and W. C. Cao	Candidatus Rickettsia tarasevichiae Infection in Eastern Central China A Case Series	Annals of Internal Medicine					0	1	English
413	1	1	1		2016	L. P. Nguyen	Hemophagocytic lymphohistiocytosis caused by infection by ehrlichia chaffeensis: A case report	Journal of Investigative Medicine	USA	Case report	2016		1		English	1					1	1	45	0	USA			USA		0	.		2016	ankylosing spondylitis	1	methotrexate	0		1	1	1	1	.	.	.	1	.	.	.
414	1	1	1		2016	K. Sedarati, F. Taghadosi, I. Aksenov and J. Ramage	An unusual cause of atrial fibrillation with rapid ventricular response	Chest	USA	Case report	2016		1		English	1					1	1	71	1	USA	Georgia		USA		0	3	hiking	2016	.	1	recent use of Prednisone	0		1	1	1	1	3	.	.	1	.	.	.
415	1	1	1		2016	M. Singer and N. Bulled	Ectoparasitic Syndemics: Polymicrobial Tick-borne Disease Interactions in a Changing Anthropogenic Landscape	Medical Anthropology Quarterly					0	3	English
416	1	1	1		2016	W. Thipmontree, C. C. Chao, Y. Suputtamongkol, Z. Zhang, T. Belinskaya and W. M. Ching	Human ehrlichiosis and anaplasmosis in northeastern Thailand	American Journal of Tropical Medicine and Hygiene	Thailand	Case report	2016		1		English	3		3 out of 70 AUF patients			0	1	.	.	Thailand			Thailand		0	.		2016	.	.		.		0
																					0	1	.	.	Thailand			Thailand		0	.		2016	.	.		.		0
																					0	1	.	.	Thailand			Thailand		0	.		2016	.	.		.		0
417	1	1	1		2016	S. Thomas	Development of Structure-Based Vaccines for Ehrlichiosis	Vaccine Design: Methods and Protocols, Vol 1: Vaccines for Human Diseases				Vaccine Developpment	0	1	English
418	1	1	1		2016	M. J. Tintel Astigarraga, A. S. Paola and E. M. Nara	Ehrlichiosis, tick-borne disease: A potential zoonosis in Paraguay	Revista Electronica de Veterinaria					0	5	Spanish
419	1	1	1		2016	M. Vouga and G. Greub	Emerging bacterial pathogens: the past and beyond	Clinical Microbiology and Infection					0	3	English
420	1	1	1		2016	J. W. Wallace, W. L. Nicholson, J. L. Perniciaro, M. F. Vaughn, S. Funkhouser, J. J. Juliano, S. Lee, M. L. Kakumanu, L. Ponnusamy, C. S. Apperson and et al.	Incident Tick-Borne Infections in a Cohort of North Carolina Outdoor Workers	Vector-borne and zoonotic diseases					0	3	English
421	1	1	1		2017	A.R. Naqash, M. Yogarajah, B.D. Vallangeon et al.	Hemophagocytic lymphohistiocytosis (HLH) secondary to Ehrlichia chaffeensis with bone marrow involvement		USA	Case report	2017		1		English	1					1	1	66	1	USA			USA		0	.		2017	HIV CD4 count 0 cells	1	HIV	.		1	1	1	1	.	.	.	1	38.2	.	.
422	1	1	1		2017		Tick bites	Mayo Clinic Health Letter					0	3	English
423	1	1	1		2017	A. G. Barbour	Infection resistance and tolerance in Peromyscus spp., natural reservoirs of microbes that are virulent for humans	Seminars in Cell & Developmental Biology					0	1	English
424	1	1	1		2017	M. C. F. Bezerra, A. L. T. Melo, I. Taques, D. M. Aguiar, R. C. Pacheco and R. D. Slhessarenko	Seropositivity for Rickettsia spp. and Ehrlichia spp. in the human population of Mato Grosso, Central-Western Brazil	Rev Soc Bras Med Trop					0	5	English
425	1	1	1		2017	L. Bouza-Mora, G. Dolz, A. Solórzano-Morales, J. J. Romero-Zuñiga, L. Salazar-Sánchez, M. B. Labruna and D. M. Aguiar	Novel genotype of Ehrlichia canis detected in samples of human blood bank donors in Costa Rica	Ticks Tick Borne Dis					0	5	English
426	1	1	1		2017	A. Cabezas-Cruz, A. Estrada-Pena, R. O. M. Rego and J. De la Fuente	Tick-Pathogen Ensembles: Do Molecular Interactions Lead Ecological Innovation?	Frontiers in Cellular and Infection Microbiology					0	3	English
427	1	1	1		2017	M. Christenson, X. Lee, S. Larson, D. H. Johnson, J. Jensen, M. Meller, S. Paskewitz and L. Foil	Occurrence of Amblyomma Americanum (Acari: Ixodidae) and human infection with ehrlichia chaffeensis in Wisconsin, 2008-2015	Journal of Medical Entomology					0	5	English
428	1	1	1		2017	A. Dadgar, A. Grankvist, L. Wernbro and C. Wennerås	[Fever of unknown origin in a multiple sclerosis patient on immunomodulatory therapy was due to neoehrlichiosis]	Lakartidningen					0	2	Swedish
429	1	1	1		2017	G. Dinc, H. Demiraslan and M. Doganay	Unexpected Risks for Campers and Hikers: Tick-Borne Infections	International Journal of Travel Medicine & Global Health					0	3	English
430	1	1	1		2017	C. B. Ehounoud, F. Fenollar, M. Dahmani, J. D. N'Guessan, D. Raoult and O. Mediannikov	Bacterial arthropod-borne diseases in West Africa	Acta Tropica					0	3	English
431	1	1	1		2017	C. Eickhoff and J. Blaylock	Tickborne diseases other than Lyme in the United States	Cleveland Clinic Journal of Medicine				Review als Hilfe für Introduction	0	3	English
432	1	1	1		2017	Z. Fleischner, T. Koo, M. H. Abdul and L. A. Marcos	Clinical features of PCR confirmed human ehrlichiosis and anaplasmosis in an endemic area of the Northeast United States	Open Forum Infectious Diseases					0	5	English
433	1	1	1		2017	C. Garc Ía-Baena, M. F. Cárdenas and J. F. Ramón	Cerebral haemorrhage as a clinical manifestation of human ehrlichiosis	BMJ Case Rep	Colombia	Case report	2017		1		English	1					1	1	16	0	Colombia			Colombia		0	.		2017	0	0		0		1	1	1	1	.	.	.	.	.	.	.
434	1	1	1		2017	J. K. Heath and K. R. Courtright	Suspect the unexpected: A 45-year-old man with fevers, rash, and multiorgan failure	Annals of the American Thoracic Society	USA	Case report	2017		1		English	1					1	1	45	0	USA			USA		0	.		2017	.	.		0		1	1	1	1	7	.	.	1	39.6	1	.
435	1	1	1		2017	S. N. McNulty, J. F. Tort, G. Rinaldi, K. Fischer, B. A. Rosa, P. Smircich, S. Fontenla, Y. J. Choi, R. Tyagi, K. Hallsworth-Pepin, V. H. Mann, L. Kammili, P. S. Latham, N. Dell’Oca, F. Dominguez, C. Carmona, P. U. Fischer, P. J. Brindley and M. Mitreva	Genomes of Fasciola hepatica from the Americas Reveal Colonization with Neorickettsia Endobacteria Related to the Agents of Potomac Horse and Human Sennetsu Fevers	PLoS Genetics					0	1	English
436	1	1	1		2017	D. S. Murphy, X. Lee, S. R. Larson, D. K. Johnson, T. Loo and S. M. Paskewitz	Prevalence and Distribution of Human and Tick Infections with the Ehrlichia muris-Like Agent and Anaplasma phagocytophilum in Wisconsin, 2009-2015	Vector Borne Zoonotic Dis					0	6	English
437	0				2017	O. A. Olaoye and S. Gopal	A case of AKI from hemophagocytic lymphohistiocytosis induced by ehrlichiosis	Journal of the American Society of Nephrology					0	9
438	1	1	1		2017	V. Pathak and M. Ricker	Non-alcoholic wernicke's encephalopathy leading to progressive neurologic failure	American Journal of Respiratory and Critical Care Medicine					0	1	English
439	1	1	1		2017	H. Regunath, C. Rojas-Moreno, J. P. Olano, R. D. Hammer and W. Salzer	Early diagnosis of Ehrlichia ewingii infection in a lung transplant recipient by peripheral blood smear	Transpl Infect Dis	USA	Case report	2015		1		English	1					1	1	69	1	USA	Missouri		USA	Missouri	0	.		2015	lung transplantation for end-stage COPD, photopheresis for chronic rejection for the past 3-4 years through a right subclavian Port-a-cath, history of pulmonary embolism, chronic kidney disease, anemia, history of multiple skin cancers; prophylaxis with acyclovir, azithromycin and TMP-SMX	1	mycophenolate mofetil, tacrolimus, prednisone			1	1		1	1	.	.	1	37.2	1	.
440	1	1	1		2017	S. Schorderet-Weber, S. Noack, P. M. Selzer and R. Kaminsky	Blocking transmission of vector-borne diseases	International Journal for Parasitology-Drugs and Drug Resistance					0	3	English
441	1	1	1		2017	W. Thipmontree, C. C. Chao, Y. Suputtamongkol, Z. W. Zhang, T. Belinskaya and W. M. Ching	HUMAN EHRLICHIOSIS AND ANAPLASMOSIS IN NORTHEASTERN THAILAND	American Journal of Tropical Medicine and Hygiene					0	4	English
442	1	1	1		2018	J. Adjemian, Y. L. Lai, E. Ricotta and D. R. Prevots	Regional differences in trends of hospitalizations associated with tick-borne diseases in the United States, 2009-2014	Open Forum Infectious Diseases					0	5	English
443	1	1	1		2018	J. Adjemian, Y. L. Lai, E. Ricotta and D. R. Prevots	Regional differences in mortality risk in patients hospitalized with tick-borne diseases in the United States	American Journal of Tropical Medicine and Hygiene					0	5	English
444	1	1	1		2018	A. Binder, A. E. Peterson and P. Armstrong	Characteristics, treatment patterns, and outcomes of outpatients with rickettsial diseases in a large, commercially insured population: United States, 2005-2016	Open Forum Infectious Diseases					0	5	English
445	1	1	1		2018	N. L. Bragazzi, V. Gianfredi, M. Villarini, R. Rosselli, A. Nasr, A. Hussein, M. Martini and M. Behzadifar	Vaccines Meet Big Data: State-of-the-Art and Future Prospects. From the Classical 3Is ("Isolate-Inactivate-Inject") Vaccinology 1.0 to Vaccinology 3.0, Vaccinomics, and Beyond: A Historical Overview	Frontiers in Public Health					0	1	English
446	1	1	1		2018	S. L. Buzzard, B. D. Bissell and M. L. T. Bastin	Ehrlichiosis presenting as severe sepsis and meningoencephalitis in an immunocompetent adult	JMM Case Reports	USA	Case report	2017		1		English	1					1	1	59	0	USA			USA	Kentucky	0	3	lived in a cabin in the woods	2017	history for depression and alcohol abuse	1	sulfasalazine	0		1	1	1	1	.	.	.	1	39.7	.	.
447	1	1	1		2018	A. Cabezas-Cruz, M. Vayssier-Taussat and G. Greub	Tick-borne pathogen detection: what's new?	Microbes and Infection					0	1	English
448	1	1	1		2018	D. Chen, L. Cholin, B. Jalil and K. El-Kersh	Ehrlichiosis masquerading as thrombotic thrombocytopenic purpura	Critical Care Medicine	USA	Case report	2017		1		English	1					1	1	51	1	USA			USA		0	.		2018	DM Typ II	.		0		1	1	1	1	.	.	.	1	.	.	.
449	1	1	1		2018	G. A. Danchinova, N. A. Lyapunova, E. L. Manzarova, I. S. Solovarov, I. V. Petrova, A. V. Lyapunov, J. Bataa and M. A. Khasnatinov	Preliminary results of the study of subclinical infections of tick-borne pathogens in bitten humans	Acta Biomedica Scientifica					0	6	English
450	1	1	1		2018	S. Dutta, C. Patel, C. Sutton, F. Genese, P. Miller and R. Asad	A ticking time bomb: A mysterious case of altered mental status	Critical Care Medicine	USA	Case report	2017		1		English	1					1	1	53	0	USA			USA		0	.		2017	.	.		0		1	1	1	1	.	.	.	.	.	.	.
451	1	1	1		2018	M. E. Herman-Giddens	Relative risk for ehrlichiosis and lyme disease where vectors for both are sympatric, Southeastern United States	Emerging Infectious Diseases					0	8	English
452	1	1	1		2018	R. Islay, A. Noda Angel, F. Omar, L. Reto and G. Lise	Evidences about human tick-borne infections in cuba	Acta Biomedica Scientifica					0	6	English
453	1	1	1		2018	O. Kaplun, B. Lemaitre, Z. Lobo and G. Psevdos	Tick borne-associated trombocytopenia among United States veterans in Long Island New York	Open Forum Infectious Diseases					0	5	English
454	1	1	1		2018	O. Kaplun, K. Smith, T. Khoo, E. Spitzer, F. Weinbaum and L. A. Marcos	Key clinical and laboratory features in early diagnosis of ehrlichiosis in an endemic area of long Island, New York	Open Forum Infectious Diseases	USA	Retrospective chart review	2014-2017		1		English	27					0	1	57 (median)	0	USA			USA	New York	0	.		2014 -2017	.	.		0		1	1		1	.	4 (average)	.	1	.	.	.
																					0	1	57 (median)	0	USA			USA	New York	0	.		2014 -2017	.	.		0		1	1		1	.	4 (average)	.	1	.	.	.
																					0	1	57 (median)	0	USA			USA	New York	0	.		2014 -2017	.	.		0		1	1		1	.	4 (average)	.	1	.	.	.
																					0	1	57 (median)	0	USA			USA	New York	0	.		2014 -2017	.	.		0		1	1		1	.	4 (average)	.	1	.	.	.
																					0	1	57 (median)	0	USA			USA	New York	0	.		2014 -2017	.	.		0		1	1		1	.	4 (average)	.	1	.	.	.
																					0	1	57 (median)	0	USA			USA	New York	0	.		2014 -2017	.	.		0		1	1		1	.	4 (average)	.	1	.	.	.
																					0	1	57 (median)	0	USA			USA	New York	0	.		2014 -2017	.	.		0		1	1		1	.	4 (average)	.	1	.	.	.
																					0	1	57 (median)	0	USA			USA	New York	0	.		2014 -2017	.	.		0		1	1		1	.	4 (average)	.	0	.	.	.
																					0	1	57 (median)	1	USA			USA	New York	0	.		2014 -2017	.	.		.		1	1		1	.	4 (average)	.	0	.	.	.
																					0	1	57 (median)	1	USA			USA	New York	0	.		2014 -2017	.	.		.		1	1		1	.	4 (average)	.	0	.	.	.
																					0	1	79 (median)	0	USA			USA	New York	0	.		2014 -2017	.	.		0		1	1		1	.	3.2 (average)	.	1	.	.	.
																					0	1	79 (median)	0	USA			USA	New York	0	.		2014 -2017	.	.		0		1	1		1	.	3.2 (average)	.	1	.	.	.
																					0	1	79 (median)	0	USA			USA	New York	0	.		2014 -2017	.	.		0		1	1		1	.	3.2 (average)	.	1	.	.	.
																					0	1	79 (median)	0	USA			USA	New York	0	.		2014 -2017	.	.		0		1	1		1	.	3.2 (average)	.	1	.	.	.
																					0	1	79 (median)	0	USA			USA	New York	0	.		2014 -2017	.	.		0		1	1		1	.	3.2 (average)	.	1	.	.	.
																					0	1	79 (median)	0	USA			USA	New York	0	.		2014 -2017	.	.		0		1	1		1	.	3.2 (average)	.	1	.	.	.
																					0	1	79 (median)	0	USA			USA	New York	0	.		2014 -2017	.	.		0		1	1		1	.	3.2 (average)	.	1	.	.	.
																					0	1	79 (median)	0	USA			USA	New York	0	.		2014 -2017	.	.		0		1	1		1	.	3.2 (average)	.	1	.	.	.
																					0	1	79 (median)	0	USA			USA	New York	0	.		2014 -2017	.	.		0		1	1		1	.	3.2 (average)	.	1	.	.	.
																					0	1	79 (median)	0	USA			USA	New York	0	.		2014 -2017	.	.		0		1	1		1	.	3.2 (average)	.	1	.	.	.
																					0	1	79 (median)	1	USA			USA	New York	0	.		2014 -2017	.	.		.		1	1		1	.	3.2 (average)	.	1	.	.	.
																					0	1	79 (median)	1	USA			USA	New York	0	.		2014 -2017	.	.		.		1	1		1	.	3.2 (average)	.	1	.	.	.
																					0	1	79 (median)	1	USA			USA	New York	0	.		2014 -2017	.	.		.		1	1		1	.	3.2 (average)	.	0	.	.	.
																					0	1	79 (median)	1	USA			USA	New York	0	.		2014 -2017	.	.		.		1	1		1	.	3.2 (average)	.	0	.	.	.
																					0	1	79 (median)	1	USA			USA	New York	0	.		2014 -2017	.	.		.		1	1		1	.	3.2 (average)	.	0	.	.	.
																					0	1	79 (median)	1	USA			USA	New York	0	.		2014 -2017	.	.		.		1	1		1	.	3.2 (average)	.	0	.	.	.
																					0	1	79 (median)	1	USA			USA	New York	0	.		2014 -2017	.	.		.		1	1		1	.	3.2 (average)	.	0	.	.	.
455	1	1	1		2018	J. A. Khoury, W. Mickey, M. Marrocco and A. Katyal	A Fatal Case of Hemophagocytic Lymphohistiocytosis in a Patient with Ehrlichiosis	Infectious Diseases in Clinical Practice	USA	Case report	2018		1		English	1					1	1	26	0	USA			USA		0	.		2018	DM	.		0		1	1	1	1	.	.	.	1	38.1	.	.
456	1	1	1	Anaplasmosis	2018	K. J. Kobayashi, A. A. Weil and J. A. Branda	Case 16-2018: A 45-Year-Old Man with Fever, Thrombocytopenia, and Elevated Aminotransferase Levels	New England Journal of Medicine					0	1	English
457	1	1	1		2018	V. Kollipara and U. Sofi	HOW HIGH CAN FERRITIN LEVEL BE? A RARE CASE OF EHRLICHIOSIS-INDUCED HLH WITH REACTIVATION OF EBV	CHEST	USA	Case report	2018		1		English	1					1	1	28	0	USA	Virginia		USA		0	3	hiking	2018	0	0		0		1	1		1	.	.	.	1	39.4	1	.
458	1	1	1		2018	S. Küçüker and Ş. Şahi̇Nduran	Reasearch in to the seroprevalance of dirofilariasis, borreliosis, ehlichiosis and anaplasmosis in Antalya	Ataturk Universitesi Veteriner Bilimleri Dergisi					0	2	Turkish
459	1	1	1		2018	K. Kuriakose, A. Pettit, J. Schmitz, A. Moncayo and K. Bloch	Factors associated with the need for ICU care among patients with human ehrlichiosis	Open Forum Infectious Diseases				Immunosuppression decreases risks of ICU?	0	5	English
460	1	1	1		2018	G. H. Lowther, J. L. Chertoff, K. Cherabuddi, M. Zumberg and A. Ataya	A case of ehrlichia chaffeensis induced hemophagocytic lymphohistiocytosis	American Journal of Respiratory and Critical Care Medicine	USA	Case report	2018		1		English	1					1	1	70	0	USA			USA		0	.		2018	history of treated hepatitis C, DM and hypertension	.		0		1	1	1	1	.	.	1	1	39	.	.
461	1	1	1		2018	P. Maldonado-Ruiz, P. Klein, L. Zurek and B. Londono-Renteria	Human antibody responses against salivary proteins of amblyomma americanum	American Journal of Tropical Medicine and Hygiene					0	6	English
462	1	1	1		2018	N. T. Minahan, C. C. Chao and K. H. Tsai	The Re-Emergence and Emergence of Vector-Borne Rickettsioses in Taiwan	Tropical Medicine and Infectious Disease					0	6	English
463	F461	1	1		2018	B. K. Mutai, J. N. Waitumbi, H. Njaanake and B. B. Estambale	A duo 4-plex real time PCR for detection of eight tick borne zoonoses in Kenya	American Journal of Tropical Medicine and Hygiene					0	6	English
464	1	1	1		2018	A. Obiegala and C. Silaghi	Candidatus Neoehrlichia Mikurensis-Recent Insights and Future Perspectives on Clinical Cases, Vectors, and Reservoirs in Europe	Current Clinical Microbiology Reports				Candidatus Neoehrlichia mikurensis	0	1	English
465	1	1	1		2018	T. A. E. Platts-Mills, A. J. Schuyler, S. P. Commins, T. K. Merritt, E. E. McGintee, H. James, L. J. Workman and J. M. Wilson	Characterizing the geographic distribution of the alpha-gal syndrome: Relevance to lone star ticks (Amblyomma americanum) and rickettsia	Journal of Allergy and Clinical Immunology				alpha-gal sensitization	0	5	English
466	1	1	1		2018	G. G. A. Pujalte, S. T. Marberry and C. R. Libertin	Tick-Borne Illnesses in the United States	Prim Care					0	3	English
467	F461	1	1		2018	A. L. Richards	The dilemma of recent discovery, detection and diversity of new rickettsiae and rickettsial diseases	American Journal of Tropical Medicine and Hygiene					0	5	English
468	1	1	1		2018	M. T. Robinson, K. Vongphayloth, J. C. Hertz, P. Brey and P. N. Newton	Tick-transmitted human infections in Asia	Microbiology Australia					0	3	English
469	1	1	1		2018	A. J. Rodriguez-Morales, D. K. Bonilla-Aldana, S. E. Idarraga-Bedoya, J. J. Garcia-Bustos, J. A. Cardona-Ospina and A. Faccini-Martínez Á	Epidemiology of zoonotic tick-borne diseases in Latin America: Are we just seeing the tip of the iceberg?	F1000Res					0	3	English
470	1	1	1		2018	R. Samannan and D. R. McCaffree	Successful treatment of hemophagocytic lymphohistiocytosis secondary to ehrlichia infection	American Journal of Respiratory and Critical Care Medicine	USA	Case report	2018		1		English	1					1	1	51	1	USA			USA		0	.		2018	.	.		0		1	1		1	.	19	.	.	.	.	.
471	1	1	1	Anaplasmosis	2018	M. Samson, S. R. Wilcox and S. W. Liu	RASH AND THROMBOCYTOPENIA	Journal of Emergency Medicine					0	1	English
472	1	1	1		2018	B. Skotarczak	The role of companion animals in the environmental circulation of tick-borne bacterial pathogens	Annals of Agricultural and Environmental Medicine					0	3	English
473	1	1	1		2018	H. Sprong, T. Azagi, D. Hoornstra, A. M. Nijhof, S. Knorr, M. E. Baarsma and J. W. Hovius	Control of Lyme borreliosis and other Ixodes ricinus-borne diseases	Parasites & Vectors					0	3	English
474	1	1	1		2018	M. E. Uvodich, V. Poplin and H. J. Male	Is it a Drug or a Bug? A Case of Chemotherapy and Immune Modulators Complicating the Diagnosis of Ehrlichiosis	Kans J Med	USA	Case report	2018		1		English	1					1	1	77	0	USA			USA		0	.		2018	CLL	1	six cycles of bendamustine and rituximab three months prior	0		1	1	1	1	28	.	.	1	39.3	1	1
475	1	1	1	Anaplasmosis	2018	A. Varshney and E. Barkoudah	The Simplest Explanation: Pancytopenia	American Journal of Medicine					0	1	English
476	1	1	1		2018	M. Waxman, J. White, E. M. Dufort, A. Eichelman, K. Stellrecht and J. Kennedy	Human granulocytic anaplasmosis and ehrlichiosis presenting to an upstate New York emergency department	Open Forum Infectious Diseases					0	5	English
477	1	1	1		2018	R. Welc-Faleciak, J. D. Kowalska, M. Bednarska, M. Szatan and A. Pawelczyk	Molecular identification of tick-borne pathogens in asymptomatic individuals with human immunodeficiency virus type 1 (HIV-1) infection: a retrospective study	Bmc Infectious Diseases					0	1	English
478	1	1	1		2018	S. K. Wikel	Ticks and Tick-Borne Infections: Complex Ecology, Agents, and Host Interactions	Veterinary Sciences					0	3	English
479	1	1	1		2018	E. M. Wilfong, J. C. Hewlett, V. E. Kerchberger, K. C. Bloch and C. M. Sevin	Ehrlichia-an unusual cause of hemophagocytic lymphohistiocytosis	American Journal of Respiratory and Critical Care Medicine	USA	Case report	2018		1		English	1					1	1	62	1	USA			USA		0	.		2018	History of rheumatoid arthritis	1	methotrexate, prednisone	0		1	1		1	.	30	.	.	.	.	.
480	1	1	1		2018	K. D. Wilson and D. Elston	What's Eating You? Ixodes Tick and Related Diseases, Part 3: Coinfection and Tick-Bite Prevention	Cutis					0	1	English
481	1	1	1		2018	K. D. Wilson and D. M. Elston	What's Eating You? Ixodes Tick and Related Diseases, Part 2: Diagnosis and Treatment of Regional Tick-borne Diseases	Cutis					0	1	English
482	1	1	1		2019	N. Almaddah, A. Rawal, A. Nanda, K. Hesterberg, F. Ashraf, R. Khouzam and N. Yedlapati	FROM TICK BITE TO HEART FAILURE	Journal of the American College of Cardiology	USA	Case report	2019		1		English	1					1	1	58	1	USA	Mississippi		USA		0	.		2019	.	.		0		1	1	1	1	.	.	.	.	.	.	.
483	1	1	1		2019	D. Amariei, T. Beer, F. Armstrong, N. W. Todd and J. Deepak	Multi-organ failure in hemophagocytic lymphohistiocytosis secondary to ehrlichiosis: A success story	American Journal of Respiratory and Critical Care Medicine	USA	Case report	2019		1		English	1					1	1	45	0	USA			USA		0	.		2019	history of rheumatoid arthritis	1	methotrexate	0		1	1	1	1	6	36	.	1	.	.	.
484	1	1	1		2019	N. Azab, K. Smith, E. Spitzer, F. I. Weinbaum and L. Marcos	Comparison of clinical and laboratory findings of human monocytic ehrlichiosis (HME) and human granulocytic anaplasmosis (HGA) in Long Island, New York	Open Forum Infectious Diseases				Comparison HME and HGA	0	5	English
485	1	1	1		2019	B. Bissell, S. Buzzard and M. T. Bastin	Ehrlichiosis presenting as severe sepsis and meningoencephalitis in an immunocompetent adult	Critical Care Medicine	USA	Case report	2019		1		English	1					1	1	59	0	USA			USA	Kentucky	0	.		2019	.	.		0		1	1	1	1	.	.	.	.	.	.	.
486	1	1	1		2019	N. Boulanger, P. Boyer, E. Talagrand-Reboul and Y. Hansmann	Ticks and tick-borne diseases	Medecine Et Maladies Infectieuses					0	1	English
487	1	1	1		2019	A. Cabezas-Cruz, E. Zweygarth and D. M. Aguiar	Ehrlichia minasensis, an old demon with a new name	Ticks and Tick-borne Diseases				Ehrlichia minasensis	0	7	English
488	1	1	1		2019	J. Cerny, B. Buyannemekh, T. Needham, G. Gankhuyag and D. Oyuntsetseg	Hard ticks and tick-borne pathogens in Mongolia-A review	Ticks and Tick-Borne Diseases					0	1	English
489	0				2019	Z. Chowdhury, Y. Borshchenko, M. B. Stokes, M. Khatri and N. N. Masani	Iga dominant infection-related glomerulonephritis in the setting of acute ehrlichiosis	Journal of the American Society of Nephrology					0	9
490	1	1	1		2019	V. V. Ebani	Arthropod-borne diseases: Spreading of pathogens transmitted by hematophagous arthropods of human and veterinary concern	Agrochimica					0	5	English
491	1	1	1		2019	M. Franco-Zetina, J. Adame-Gallegos and K. Dzul-Rosado	[Effectivity of diagnostic methods for the detection of human and canine monocytic ehrlichiosis]	Rev Chilena Infectol				Diagnostics	0	5	Spanish
492	1	1	1		2019	B. Garber and J. Glauser	Tick-Borne Illness for Emergency Medicine Providers	Current Emergency and Hospital Medicine Reports					0	3	English
493	1	1	1		2019	C. Guiguen, S. Belaz and B. Degeilh	Ticks’ vector competences of metropolitan France	Revue Francophone des Laboratoires					0	3	French
494	1	1	1		2019	S. Iglesias-Osores	Human Ehrlichiosis, currently in force	Revista Del Cuerpo Medico Del Hospital Nacional Almanzor Aguinaga Asenjo					0	6	Spanish
495	1	1	1		2019	H. B. Liu, W. Ran, X. B. Ni, Y. C. Zheng, Q. B. Huo, B. G. Jiang, M. Lan, R. R. Jiang, J. Lv, Y. X. Liu, F. Yang, Y. H. Zhang, J. F. Jiang, J. Na and W. C. Cao	The prevalence and clinical characteristics of tick-borne diseases at One Sentinel Hospital in Northeastern China	Parasitology					0	1	English
496	1	1	1		2019	M. Lu, F. Li, Y. Liao, J. J. Shen, J. M. Xu, Y. Z. Chen, J. H. Li, E. C. Holmes and Y. Z. Zhang	Epidemiology and Diversity of Rickettsiales Bacteria in Humans and Animals in Jiangsu and Jiangxi provinces, China	Scientific Reports					0	6	English
497	1	1	1		2019	J. Messana and D. Davison	An unexpected presentation of ticking off the inflammatory cascade	Critical Care Medicine	USA	Case report	2019		1		English	1					1	1	57	0	USA			USA		0	.		2019	Hepatitis C, alcohol abuse	0		0		1	1		1	6	.	.	.	.	.	.
498	1	1	1		2019	A. Mitma, M. J. Burgess and F. Van Rhee	Multiorgan failure caused by fulminant hemophagocytic lymphohistiocytosis secondary to ehrlichiosis post autologous stem cell transplantation / Ehrlichia-induced hemophagocytic lymphohistiocytosis after autologous stem cell transplant	American Journal of Respiratory and Critical Care Medicine					0	4	English
499	1	1	1		2019	K. S. Moore	Vector-borne Diseases: An Ongoing Threat	Journal for Nurse Practitioners				Gute Übersichtsarbeit - Einleitung	0	3	English
500	1	1	1		2019	Z. K. Otrock, C. S. Eby and C. D. Burnham	Human ehrlichiosis at a tertiary-care academic medical center: Clinical associations and outcomes of transplant patients and patients with hemophagocytic lymphohistiocytosis	Blood Cells Mol Dis	USA	Retrospective chart review	2007-2016		1		English	157	5				0	1	56.9 (median), 9-72 (range)	0	USA			USA	Missouri	0	.		2007 - 2016	kidney transplant	1	transplant	0		1	1	0	1	.	5 (median), 1-30 (range)	.	.	.	.	.
																					0	1	56.9 (median), 9-72 (range)	0	USA			USA	Missouri	0	.		2007 - 2016	kidney transplant	1	transplant	0		1	1	0	1	.	5 (median), 1-30 (range)	.	.	.	.	.
																					0	1	56.9 (median), 9-72 (range)	0	USA			USA	Missouri	0	.		2007 - 2016	kidney transplant	1	transplant	0		1	1	0	1	.	5 (median), 1-30 (range)	.	.	.	.	.
																					0	1	56.9 (median), 9-72 (range)	0	USA			USA	Missouri	0	.		2007 - 2016	kidney transplant	1	transplant	0		1	1	0	1	.	5 (median), 1-30 (range)	.	.	.	.	.
																					0	1	56.9 (median), 9-72 (range)	0	USA			USA	Missouri	0	.		2007 - 2016	kidney transplant	1	transplant	0		1	1	0	1	.	5 (median), 1-30 (range)	.	.	.	.	.
																					0	1	56.9 (median), 9-72 (range)	0	USA			USA	Missouri	0	.		2007 - 2016	kidney transplant	1	transplant	0		1	1	0	1	.	5 (median), 1-30 (range)	.	.	.	.	.
																					0	1	56.9 (median), 9-72 (range)	0	USA			USA	Missouri	0	.		2007 - 2016	kidney transplant	1	transplant	0		1	1	0	1	.	5 (median), 1-30 (range)	.	.	.	.	.
																					0	1	56.9 (median), 9-72 (range)	0	USA			USA	Missouri	0	.		2007 - 2016	kidney transplant	1	transplant	0		1	1	0	1	.	5 (median), 1-30 (range)	.	.	.	.	.
																					0	1	56.9 (median), 9-72 (range)	0	USA			USA	Missouri	0	.		2007 - 2016	kidney transplant	1	transplant	0		1	1	0	1	.	5 (median), 1-30 (range)	.	.	.	.	.
																					0	1	56.9 (median), 9-72 (range)	0	USA			USA	Missouri	0	.		2007 - 2016	kidney transplant	1	transplant	0		1	1	0	1	.	5 (median), 1-30 (range)	.	.	.	.	.
																					0	1	56.9 (median), 9-72 (range)	0	USA			USA	Missouri	0	.		2007 - 2016	kidney transplant	1	transplant	0		1	1	0	1	.	5 (median), 1-30 (range)	.	.	.	.	.
																					0	1	56.9 (median), 9-72 (range)	0	USA			USA	Missouri	0	.		2007 - 2016	kidney transplant	1	transplant	0		1	1	0	1	.	5 (median), 1-30 (range)	.	.	.	.	.
																					0	1	56.9 (median), 9-72 (range)	0	USA			USA	Missouri	0	.		2007 - 2016	kidney transplant	1	transplant	0		1	1	0	1	.	5 (median), 1-30 (range)	.	.	.	.	.
																					0	1	56.9 (median), 9-72 (range)	0	USA			USA	Missouri	0	.		2007 - 2016	kidney transplant	1	transplant	0		1	1	0	1	.	5 (median), 1-30 (range)	.	.	.	.	.
																					0	1	56.9 (median), 9-72 (range)	0	USA			USA	Missouri	0	.		2007 - 2016	kidney transplant	1	transplant	0		1	1	0	1	.	5 (median), 1-30 (range)	.	.	.	.	.
																					0	1	56.9 (median), 9-72 (range)	0	USA			USA	Missouri	0	.		2007 - 2016	kidney transplant	1	transplant	0		1	1	0	1	.	5 (median), 1-30 (range)	.	.	.	.	.
																					0	1	56.9 (median), 9-72 (range)	0	USA			USA	Missouri	0	.		2007 - 2016	kidney transplant	1	transplant	0		1	1	0	1	.	5 (median), 1-30 (range)	.	.	.	.	.
																					0	1	56.9 (median), 9-72 (range)	0	USA			USA	Missouri	0	.		2007 - 2016	kidney transplant	1	transplant	0		1	1	0	1	.	5 (median), 1-30 (range)	.	.	.	.	.
																					0	1	56.9 (median), 9-72 (range)	0	USA			USA	Missouri	0	.		2007 - 2016	heart transplant	1	transplant	0		1	1	0	1	.	5 (median), 1-30 (range)	.	.	.	.	.
																					0	1	56.9 (median), 9-72 (range)	0	USA			USA	Missouri	0	.		2007 - 2016	heart transplant	1	transplant	0		1	1	0	1	.	5 (median), 1-30 (range)	.	.	.	.	.
																					0	1	56.9 (median), 9-72 (range)	0	USA			USA	Missouri	0	.		2007 - 2016	heart transplant	1	transplant	0		1	1	0	1	.	5 (median), 1-30 (range)	.	.	.	.	.
																					0	1	56.9 (median), 9-72 (range)	0	USA			USA	Missouri	0	.		2007 - 2016	heart transplant	1	transplant	0		1	1	0	1	.	5 (median), 1-30 (range)	.	.	.	.	.
																					0	1	56.9 (median), 9-72 (range)	0	USA			USA	Missouri	0	.		2007 - 2016	heart transplant	1	transplant	0		1	1	0	1	.	5 (median), 1-30 (range)	.	.	.	.	.
																					0	1	56.9 (median), 9-72 (range)	0	USA			USA	Missouri	0	.		2007 - 2016	heart transplant	1	transplant	0		1	1	0	1	.	5 (median), 1-30 (range)	.	.	.	.	.
																					0	1	56.9 (median), 9-72 (range)	0	USA			USA	Missouri	0	.		2007 - 2016	heart transplant	1	transplant	0		1	1	0	1	.	5 (median), 1-30 (range)	.	.	.	.	.
																					0	1	56.9 (median), 9-72 (range)	0	USA			USA	Missouri	0	.		2007 - 2016	heart transplant	1	transplant	0		1	1	0	1	.	5 (median), 1-30 (range)	.	.	.	.	.
																					0	1	56.9 (median), 9-72 (range)	0	USA			USA	Missouri	0	.		2007 - 2016	heart transplant	1	transplant	0		1	1	0	1	.	5 (median), 1-30 (range)	.	.	.	.	.
																					0	1	56.9 (median), 9-72 (range)	0	USA			USA	Missouri	0	.		2007 - 2016	heart transplant	1	transplant	0		1	1	0	1	.	5 (median), 1-30 (range)	.	.	.	.	.
																					0	1	56.9 (median), 9-72 (range)	0	USA			USA	Missouri	0	.		2007 - 2016	heart transplant	1	transplant	0		1	1	0	1	.	5 (median), 1-30 (range)	.	.	.	.	.
																					0	1	56.9 (median), 9-72 (range)	0	USA			USA	Missouri	0	.		2007 - 2016	heart transplant	1	transplant	0		1	1	0	1	.	5 (median), 1-30 (range)	.	.	.	.	.
																					0	1	56.9 (median), 9-72 (range)	0	USA			USA	Missouri	0	.		2007 - 2016	lung transplant	1	transplant	0		1	1	0	1	.	5 (median), 1-30 (range)	.	.	.	.	.
																					0	1	56.9 (median), 9-72 (range)	0	USA			USA	Missouri	0	.		2007 - 2016	lung transplant	1	transplant	0		1	1	0	1	.	5 (median), 1-30 (range)	.	.	.	.	.
																					0	1	56.9 (median), 9-72 (range)	0	USA			USA	Missouri	0	.		2007 - 2016	lung transplant	1	transplant	0		1	1	0	1	.	5 (median), 1-30 (range)	.	.	.	.	.
																					0	1	56.9 (median), 9-72 (range)	0	USA			USA	Missouri	0	.		2007 - 2016	lung transplant	1	transplant	0		1	1	0	1	.	5 (median), 1-30 (range)	.	.	.	.	.
																					0	1	56.9 (median), 9-72 (range)	0	USA			USA	Missouri	0	.		2007 - 2016	lung transplant	1	transplant	0		1	1	0	1	.	5 (median), 1-30 (range)	.	.	.	.	.
																					0	1	56.9 (median), 9-72 (range)	0	USA			USA	Missouri	0	.		2007 - 2016	lung transplant	1	transplant	0		1	1	0	1	.	5 (median), 1-30 (range)	.	.	.	.	.
																					0	1	56.9 (median), 9-72 (range)	0	USA			USA	Missouri	0	.		2007 - 2016	lung transplant	1	transplant	0		1	1	0	1	.	5 (median), 1-30 (range)	.	.	.	.	.
																					0	1	56.9 (median), 9-72 (range)	0	USA			USA	Missouri	0	.		2007 - 2016	lung transplant	1	transplant	0		1	1	0	1	.	5 (median), 1-30 (range)	.	.	.	.	.
																					0	1	56.9 (median), 9-72 (range)	0	USA			USA	Missouri	0	.		2007 - 2016	lung transplant	1	transplant	0		1	1	0	1	.	5 (median), 1-30 (range)	.	.	.	.	.
																					0	1	56.9 (median), 9-72 (range)	0	USA			USA	Missouri	0	.		2007 - 2016	lung transplant	1	transplant	0		1	1	0	1	.	5 (median), 1-30 (range)	.	.	.	.	.
																					0	1	56.9 (median), 9-72 (range)	0	USA			USA	Missouri	0	.		2007 - 2016	lung transplant	1	transplant	0		1	1	0	1	.	5 (median), 1-30 (range)	.	.	.	.	.
																					0	1	56.9 (median), 9-72 (range)	0	USA			USA	Missouri	0	.		2007 - 2016	lung transplant	1	transplant	0		1	1	0	1	.	5 (median), 1-30 (range)	.	.	.	.	.
																					0	1	56.9 (median), 9-72 (range)	1	USA			USA	Missouri	0	.		2007 - 2016	liver transplant	1	transplant	.		1	1	0	1	.	5 (median), 1-30 (range)	.	.	.	.	.
																					0	1	56.9 (median), 9-72 (range)	1	USA			USA	Missouri	0	.		2007 - 2016	liver transplant	1	transplant	.		1	1	0	1	.	5 (median), 1-30 (range)	.	.	.	.	.
																					0	1	56.9 (median), 9-72 (range)	1	USA			USA	Missouri	0	.		2007 - 2016	liver transplant	1	transplant	.		1	1	0	1	.	5 (median), 1-30 (range)	.	.	.	.	.
																					0	1	56.9 (median), 9-72 (range)	1	USA			USA	Missouri	0	.		2007 - 2016	liver transplant	1	transplant	.		1	1	0	1	.	5 (median), 1-30 (range)	.	.	.	.	.
																					0	1	56.9 (median), 9-72 (range)	1	USA			USA	Missouri	0	.		2007 - 2016	liver transplant	1	transplant	.		1	1	0	1	.	5 (median), 1-30 (range)	.	.	.	.	.
																					0	1	56.9 (median), 9-72 (range)	1	USA			USA	Missouri	0	.		2007 - 2016	liver transplant	1	transplant	.		1	1	0	1	.	5 (median), 1-30 (range)	.	.	.	.	.
																					0	1	56.9 (median), 9-72 (range)	1	USA			USA	Missouri	0	.		2007 - 2016	liver transplant	1	transplant	.		1	1	0	1	.	5 (median), 1-30 (range)	.	.	.	.	.
																					0	1	56.9 (median), 9-72 (range)	1	USA			USA	Missouri	0	.		2007 - 2016	kidney and pancreas transplant	1	transplant	.		1	1		1	.	5 (median), 1-30 (range)	.		.	.	.
																					0	1	56.9 (median), 9-72 (range)	1	USA			USA	Missouri	0	.		2007 - 2016	kidney and pancreas transplant	1	transplant	.		1	1		1	.	5 (median), 1-30 (range)	.		.	.	.
																					0	1	56.9 (median), 9-72 (range)	1	USA			USA	Missouri	0	.		2007 - 2016	allogeneic stem cells transplant	1	transplant	.		1	1		1	.	5 (median), 1-30 (range)	.		.	.	.
																					0	1	56.9 (median), 9-72 (range)	1	USA			USA	Missouri	0	.		2007 - 2016	allogeneic stem cells transplant	1	transplant	.		1	1		1	.	5 (median), 1-30 (range)	.		.	.	.
																					0	1	56.9 (median), 9-72 (range)	1	USA			USA	Missouri	0	.		2007 - 2016	allogeneic stem cells transplant	1	transplant	.		1	1		1	.	5 (median), 1-30 (range)	.		.	.	.
																					0	1	56.9 (median), 9-72 (range)	1	USA			USA	Missouri	0	.		2007 - 2016	allogeneic stem cells transplant	1	transplant	.		1	1		1	.	5 (median), 1-30 (range)	.		.	.	.
																					0	1	56.9 (median), 9-72 (range)	1	USA			USA	Missouri	0	.		2007 - 2016	allogeneic stem cells transplant	1	transplant	.		1	1		1	.	5 (median), 1-30 (range)	.		.	.	.
																					0	1	47.6 (median), 1-91 (range)	0	USA			USA	Missouri	0	.		2007 - 2016	.	.		0		1	1	0	1	.	4 (median), 1-29 (range)	.	.	.	.	.
																					0	1	47.6 (median), 1-91 (range)	0	USA			USA	Missouri	0	.		2007 - 2016	.	.		0		1	1	0	1	.	4 (median), 1-29 (range)	.	.	.	.	.
																					0	1	47.6 (median), 1-91 (range)	0	USA			USA	Missouri	0	.		2007 - 2016	.	.		0		1	1	0	1	.	4 (median), 1-29 (range)	.	.	.	.	.
																					0	1	47.6 (median), 1-91 (range)	0	USA			USA	Missouri	0	.		2007 - 2016	.	.		0		1	1	0	1	.	4 (median), 1-29 (range)	.	.	.	.	.
																					0	1	47.6 (median), 1-91 (range)	0	USA			USA	Missouri	0	.		2007 - 2016	.	.		0		1	1	0	1	.	4 (median), 1-29 (range)	.	.	.	.	.
																					0	1	47.6 (median), 1-91 (range)	0	USA			USA	Missouri	0	.		2007 - 2016	.	.		0		1	1	0	1	.	4 (median), 1-29 (range)	.	.	.	.	.
																					0	1	47.6 (median), 1-91 (range)	0	USA			USA	Missouri	0	.		2007 - 2016	.	.		0		1	1	0	1	.	4 (median), 1-29 (range)	.	.	.	.	.
																					0	1	47.6 (median), 1-91 (range)	0	USA			USA	Missouri	0	.		2007 - 2016	.	.		0		1	1	0	1	.	4 (median), 1-29 (range)	.	.	.	.	.
																					0	1	47.6 (median), 1-91 (range)	0	USA			USA	Missouri	0	.		2007 - 2016	.	.		0		1	1	0	1	.	4 (median), 1-29 (range)	.	.	.	.	.
																					0	1	47.6 (median), 1-91 (range)	0	USA			USA	Missouri	0	.		2007 - 2016	.	.		0		1	1	0	1	.	4 (median), 1-29 (range)	.	.	.	.	.
																					0	1	47.6 (median), 1-91 (range)	0	USA			USA	Missouri	0	.		2007 - 2016	.	.		0		1	1	0	1	.	4 (median), 1-29 (range)	.	.	.	.	.
																					0	1	47.6 (median), 1-91 (range)	0	USA			USA	Missouri	0	.		2007 - 2016	.	.		0		1	1	0	1	.	4 (median), 1-29 (range)	.	.	.	.	.
																					0	1	47.6 (median), 1-91 (range)	0	USA			USA	Missouri	0	.		2007 - 2016	.	.		0		1	1	0	1	.	4 (median), 1-29 (range)	.	.	.	.	.
																					0	1	47.6 (median), 1-91 (range)	0	USA			USA	Missouri	0	.		2007 - 2016	.	.		0		1	1	0	1	.	4 (median), 1-29 (range)	.	.	.	.	.
																					0	1	47.6 (median), 1-91 (range)	0	USA			USA	Missouri	0	.		2007 - 2016	.	.		0		1	1	0	1	.	4 (median), 1-29 (range)	.	.	.	.	.
																					0	1	47.6 (median), 1-91 (range)	0	USA			USA	Missouri	0	.		2007 - 2016	.	.		0		1	1	0	1	.	4 (median), 1-29 (range)	.	.	.	.	.
																					0	1	47.6 (median), 1-91 (range)	0	USA			USA	Missouri	0	.		2007 - 2016	.	.		0		1	1	0	1	.	4 (median), 1-29 (range)	.	.	.	.	.
																					0	1	47.6 (median), 1-91 (range)	0	USA			USA	Missouri	0	.		2007 - 2016	.	.		0		1	1	0	1	.	4 (median), 1-29 (range)	.	.	.	.	.
																					0	1	47.6 (median), 1-91 (range)	0	USA			USA	Missouri	0	.		2007 - 2016	.	.		0		1	1	0	1	.	4 (median), 1-29 (range)	.	.	.	.	.
																					0	1	47.6 (median), 1-91 (range)	0	USA			USA	Missouri	0	.		2007 - 2016	.	.		0		1	1	0	1	.	4 (median), 1-29 (range)	.	.	.	.	.
																					0	1	47.6 (median), 1-91 (range)	0	USA			USA	Missouri	0	.		2007 - 2016	.	.		0		1	1	0	1	.	4 (median), 1-29 (range)	.	.	.	.	.
																					0	1	47.6 (median), 1-91 (range)	0	USA			USA	Missouri	0	.		2007 - 2016	.	.		0		1	1	0	1	.	4 (median), 1-29 (range)	.	.	.	.	.
																					0	1	47.6 (median), 1-91 (range)	0	USA			USA	Missouri	0	.		2007 - 2016	.	.		0		1	1	0	1	.	4 (median), 1-29 (range)	.	.	.	.	.
																					0	1	47.6 (median), 1-91 (range)	0	USA			USA	Missouri	0	.		2007 - 2016	.	.		0		1	1	0	1	.	4 (median), 1-29 (range)	.	.	.	.	.
																					0	1	47.6 (median), 1-91 (range)	0	USA			USA	Missouri	0	.		2007 - 2016	.	.		0		1	1	0	1	.	4 (median), 1-29 (range)	.	.	.	.	.
																					0	1	47.6 (median), 1-91 (range)	0	USA			USA	Missouri	0	.		2007 - 2016	.	.		0		1	1	0	1	.	4 (median), 1-29 (range)	.	.	.	.	.
																					0	1	47.6 (median), 1-91 (range)	0	USA			USA	Missouri	0	.		2007 - 2016	.	.		0		1	1	0	1	.	4 (median), 1-29 (range)	.	.	.	.	.
																					0	1	47.6 (median), 1-91 (range)	0	USA			USA	Missouri	0	.		2007 - 2016	.	.		0		1	1	0	1	.	4 (median), 1-29 (range)	.	.	.	.	.
																					0	1	47.6 (median), 1-91 (range)	0	USA			USA	Missouri	0	.		2007 - 2016	.	.		0		1	1	0	1	.	4 (median), 1-29 (range)	.	.	.	.	.
																					0	1	47.6 (median), 1-91 (range)	0	USA			USA	Missouri	0	.		2007 - 2016	.	.		0		1	1	0	1	.	4 (median), 1-29 (range)	.	.	.	.	.
																					0	1	47.6 (median), 1-91 (range)	0	USA			USA	Missouri	0	.		2007 - 2016	.	.		0		1	1	0	1	.	4 (median), 1-29 (range)	.	.	.	.	.
																					0	1	47.6 (median), 1-91 (range)	0	USA			USA	Missouri	0	.		2007 - 2016	.	.		0		1	1	0	1	.	4 (median), 1-29 (range)	.	.	.	.	.
																					0	1	47.6 (median), 1-91 (range)	0	USA			USA	Missouri	0	.		2007 - 2016	.	.		0		1	1	0	1	.	4 (median), 1-29 (range)	.	.	.	.	.
																					0	1	47.6 (median), 1-91 (range)	0	USA			USA	Missouri	0	.		2007 - 2016	.	.		0		1	1	0	1	.	4 (median), 1-29 (range)	.	.	.	.	.
																					0	1	47.6 (median), 1-91 (range)	0	USA			USA	Missouri	0	.		2007 - 2016	.	.		0		1	1	0	1	.	4 (median), 1-29 (range)	.	.	.	.	.
																					0	1	47.6 (median), 1-91 (range)	0	USA			USA	Missouri	0	.		2007 - 2016	.	.		0		1	1	0	1	.	4 (median), 1-29 (range)	.	.	.	.	.
																					0	1	47.6 (median), 1-91 (range)	0	USA			USA	Missouri	0	.		2007 - 2016	.	.		0		1	1	0	1	.	4 (median), 1-29 (range)	.	.	.	.	.
																					0	1	47.6 (median), 1-91 (range)	0	USA			USA	Missouri	0	.		2007 - 2016	.	.		0		1	1	0	1	.	4 (median), 1-29 (range)	.	.	.	.	.
																					0	1	47.6 (median), 1-91 (range)	0	USA			USA	Missouri	0	.		2007 - 2016	.	.		0		1	1	0	1	.	4 (median), 1-29 (range)	.	.	.	.	.
																					0	1	47.6 (median), 1-91 (range)	0	USA			USA	Missouri	0	.		2007 - 2016	.	.		0		1	1	0	1	.	4 (median), 1-29 (range)	.	.	.	.	.
																					0	1	47.6 (median), 1-91 (range)	0	USA			USA	Missouri	0	.		2007 - 2016	.	.		0		1	1	0	1	.	4 (median), 1-29 (range)	.	.	.	.	.
																					0	1	47.6 (median), 1-91 (range)	0	USA			USA	Missouri	0	.		2007 - 2016	.	.		0		1	1	0	1	.	4 (median), 1-29 (range)	.	.	.	.	.
																					0	1	47.6 (median), 1-91 (range)	0	USA			USA	Missouri	0	.		2007 - 2016	.	.		0		1	1	0	1	.	4 (median), 1-29 (range)	.	.	.	.	.
																					0	1	47.6 (median), 1-91 (range)	0	USA			USA	Missouri	0	.		2007 - 2016	.	.		0		1	1	0	1	.	4 (median), 1-29 (range)	.	.	.	.	.
																					0	1	47.6 (median), 1-91 (range)	0	USA			USA	Missouri	0	.		2007 - 2016	.	.		0		1	1	0	1	.	4 (median), 1-29 (range)	.	.	.	.	.
																					0	1	47.6 (median), 1-91 (range)	0	USA			USA	Missouri	0	.		2007 - 2016	.	.		0		1	1	0	1	.	4 (median), 1-29 (range)	.	.	.	.	.
																					0	1	47.6 (median), 1-91 (range)	0	USA			USA	Missouri	0	.		2007 - 2016	.	.		0		1	1	0	1	.	4 (median), 1-29 (range)	.	.	.	.	.
																					0	1	47.6 (median), 1-91 (range)	0	USA			USA	Missouri	0	.		2007 - 2016	.	.		0		1	1	0	1	.	4 (median), 1-29 (range)	.	.	.	.	.
																					0	1	47.6 (median), 1-91 (range)	0	USA			USA	Missouri	0	.		2007 - 2016	.	.		0		1	1	0	1	.	4 (median), 1-29 (range)	.	.	.	.	.
																					0	1	47.6 (median), 1-91 (range)	0	USA			USA	Missouri	0	.		2007 - 2016	.	.		0		1	1	0	1	.	4 (median), 1-29 (range)	.	.	.	.	.
																					0	1	47.6 (median), 1-91 (range)	0	USA			USA	Missouri	0	.		2007 - 2016	.	.		0		1	1	0	1	.	4 (median), 1-29 (range)	.	.	.	.	.
																					0	1	47.6 (median), 1-91 (range)	0	USA			USA	Missouri	0	.		2007 - 2016	.	.		0		1	1	0	1	.	4 (median), 1-29 (range)	.	.	.	.	.
																					0	1	47.6 (median), 1-91 (range)	0	USA			USA	Missouri	0	.		2007 - 2016	.	.		0		1	1	0	1	.	4 (median), 1-29 (range)	.	.	.	.	.
																					0	1	47.6 (median), 1-91 (range)	0	USA			USA	Missouri	0	.		2007 - 2016	.	.		0		1	1	0	1	.	4 (median), 1-29 (range)	.	.	.	.	.
																					0	1	47.6 (median), 1-91 (range)	0	USA			USA	Missouri	0	.		2007 - 2016	.	.		0		1	1	0	1	.	4 (median), 1-29 (range)	.	.	.	.	.
																					0	1	47.6 (median), 1-91 (range)	0	USA			USA	Missouri	0	.		2007 - 2016	.	.		0		1	1	0	1	.	4 (median), 1-29 (range)	.	.	.	.	.
																					0	1	47.6 (median), 1-91 (range)	1	USA			USA	Missouri	0	.		2007 - 2016	.	.		.		1	1	0	1	.	4 (median), 1-29 (range)	.	.	.	.	.
																					0	1	47.6 (median), 1-91 (range)	1	USA			USA	Missouri	0	.		2007 - 2016	.	.		.		1	1	0	1	.	4 (median), 1-29 (range)	.	.	.	.	.
																					0	1	47.6 (median), 1-91 (range)	1	USA			USA	Missouri	0	.		2007 - 2016	.	.		.		1	1	0	1	.	4 (median), 1-29 (range)	.	.	.	.	.
																					0	1	47.6 (median), 1-91 (range)	1	USA			USA	Missouri	0	.		2007 - 2016	.	.		.		1	1	0	1	.	4 (median), 1-29 (range)	.	.	.	.	.
																					0	1	47.6 (median), 1-91 (range)	1	USA			USA	Missouri	0	.		2007 - 2016	.	.		.		1	1	0	1	.	4 (median), 1-29 (range)	.	.	.	.	.
																					0	1	47.6 (median), 1-91 (range)	1	USA			USA	Missouri	0	.		2007 - 2016	.	.		.		1	1	0	1	.	4 (median), 1-29 (range)	.	.	.	.	.
																					0	1	47.6 (median), 1-91 (range)	1	USA			USA	Missouri	0	.		2007 - 2016	.	.		.		1	1	0	1	.	4 (median), 1-29 (range)	.	.	.	.	.
																					0	1	47.6 (median), 1-91 (range)	1	USA			USA	Missouri	0	.		2007 - 2016	.	.		.		1	1	0	1	.	4 (median), 1-29 (range)	.	.	.	.	.
																					0	1	47.6 (median), 1-91 (range)	1	USA			USA	Missouri	0	.		2007 - 2016	.	.		.		1	1	0	1	.	4 (median), 1-29 (range)	.	.	.	.	.
																					0	1	47.6 (median), 1-91 (range)	1	USA			USA	Missouri	0	.		2007 - 2016	.	.		.		1	1	0	1	.	4 (median), 1-29 (range)	.	.	.	.	.
																					0	1	47.6 (median), 1-91 (range)	1	USA			USA	Missouri	0	.		2007 - 2016	.	.		.		1	1	0	1	.	4 (median), 1-29 (range)	.	.	.	.	.
																					0	1	47.6 (median), 1-91 (range)	1	USA			USA	Missouri	0	.		2007 - 2016	.	.		.		1	1	0	1	.	4 (median), 1-29 (range)	.	.	.	.	.
																					0	1	47.6 (median), 1-91 (range)	1	USA			USA	Missouri	0	.		2007 - 2016	.	.		.		1	1	0	1	.	4 (median), 1-29 (range)	.	.	.	.	.
																					0	1	47.6 (median), 1-91 (range)	1	USA			USA	Missouri	0	.		2007 - 2016	.	.		.		1	1	0	1	.	4 (median), 1-29 (range)	.	.	.	.	.
																					0	1	47.6 (median), 1-91 (range)	1	USA			USA	Missouri	0	.		2007 - 2016	.	.		.		1	1	0	1	.	4 (median), 1-29 (range)	.	.	.	.	.
																					0	1	47.6 (median), 1-91 (range)	1	USA			USA	Missouri	0	.		2007 - 2016	.	.		.		1	1	0	1	.	4 (median), 1-29 (range)	.	.	.	.	.
																					0	1	47.6 (median), 1-91 (range)	1	USA			USA	Missouri	0	.		2007 - 2016	.	.		.		1	1	0	1	.	4 (median), 1-29 (range)	.	.	.	.	.
																					0	1	47.6 (median), 1-91 (range)	1	USA			USA	Missouri	0	.		2007 - 2016	.	.		.		1	1	0	1	.	4 (median), 1-29 (range)	.	.	.	.	.
																					0	1	47.6 (median), 1-91 (range)	1	USA			USA	Missouri	0	.		2007 - 2016	.	.		.		1	1	0	1	.	4 (median), 1-29 (range)	.	.	.	.	.
																					0	1	47.6 (median), 1-91 (range)	1	USA			USA	Missouri	0	.		2007 - 2016	.	.		.		1	1	0	1	.	4 (median), 1-29 (range)	.	.	.	.	.
																					0	1	47.6 (median), 1-91 (range)	1	USA			USA	Missouri	0	.		2007 - 2016	.	.		.		1	1	0	1	.	4 (median), 1-29 (range)	.	.	.	.	.
																					0	1	47.6 (median), 1-91 (range)	1	USA			USA	Missouri	0	.		2007 - 2016	.	.		.		1	1	0	1	.	4 (median), 1-29 (range)	.	.	.	.	.
																					0	1	47.6 (median), 1-91 (range)	1	USA			USA	Missouri	0	.		2007 - 2016	.	.		.		1	1	0	1	.	4 (median), 1-29 (range)	.	.	.	.	.
																					0	1	47.6 (median), 1-91 (range)	1	USA			USA	Missouri	0	.		2007 - 2016	.	.		.		1	1	0	1	.	4 (median), 1-29 (range)	.	.	.	.	.
																					0	1	47.6 (median), 1-91 (range)	1	USA			USA	Missouri	0	.		2007 - 2016	.	.		.		1	1	0	1	.	4 (median), 1-29 (range)	.	.	.	.	.
																					0	1	47.6 (median), 1-91 (range)	1	USA			USA	Missouri	0	.		2007 - 2016	.	.		.		1	1	0	1	.	4 (median), 1-29 (range)	.	.	.	.	.
																					0	1	47.6 (median), 1-91 (range)	1	USA			USA	Missouri	0	.		2007 - 2016	.	.		.		1	1	0	1	.	4 (median), 1-29 (range)	.	.	.	.	.
																					0	1	47.6 (median), 1-91 (range)	1	USA			USA	Missouri	0	.		2007 - 2016	.	.		.		1	1	0	1	.	4 (median), 1-29 (range)	.	.	.	.	.
																					0	1	47.6 (median), 1-91 (range)	1	USA			USA	Missouri	0	.		2007 - 2016	.	.		.		1	1	0	1	.	4 (median), 1-29 (range)	.	.	.	.	.
																					0	1	47.6 (median), 1-91 (range)	1	USA			USA	Missouri	0	.		2007 - 2016	.	.		.		1	1	0	1	.	4 (median), 1-29 (range)	.	.	.	.	.
																					0	1	47.6 (median), 1-91 (range)	1	USA			USA	Missouri	0	.		2007 - 2016	.	.		.		1	1	0	1	.	4 (median), 1-29 (range)	.	.	.	.	.
																					0	1	47.6 (median), 1-91 (range)	1	USA			USA	Missouri	0	.		2007 - 2016	.	.		.		1	1	0	1	.	4 (median), 1-29 (range)	.	.	.	.	.
																					0	1	47.6 (median), 1-91 (range)	1	USA			USA	Missouri	0	.		2007 - 2016	.	.		.		1	1	0	1	.	4 (median), 1-29 (range)	.	.	.	.	.
																					0	1	47.6 (median), 1-91 (range)	1	USA			USA	Missouri	0	.		2007 - 2016	.	.		.		1	1	0	1	.	4 (median), 1-29 (range)	.	.	.	.	.
																					0	1	47.6 (median), 1-91 (range)	1	USA			USA	Missouri	0	.		2007 - 2016	.	.		.		1	1	0	1	.	4 (median), 1-29 (range)	.	.	.	.	.
																					0	1	47.6 (median), 1-91 (range)	1	USA			USA	Missouri	0	.		2007 - 2016	.	.		.		1	1	0	1	.	4 (median), 1-29 (range)	.	.	.	.	.
																					0	1	47.6 (median), 1-91 (range)	1	USA			USA	Missouri	0	.		2007 - 2016	.	.		.		1	1	0	1	.	4 (median), 1-29 (range)	.	.	.	.	.
																					0	1	47.6 (median), 1-91 (range)	1	USA			USA	Missouri	0	.		2007 - 2016	.	.		.		1	1	0	1	.	4 (median), 1-29 (range)	.	.	.	.	.
																					0	1	47.6 (median), 1-91 (range)	1	USA			USA	Missouri	0	.		2007 - 2016	.	.		.		1	1	0	1	.	4 (median), 1-29 (range)	.	.	.	.	.
																					0	1	47.6 (median), 1-91 (range)	1	USA			USA	Missouri	0	.		2007 - 2016	.	.		.		1	1	0	1	.	4 (median), 1-29 (range)	.	.	.	.	.
																					0	1	47.6 (median), 1-91 (range)	1	USA			USA	Missouri	0	.		2007 - 2016	.	.		.		1	1	0	1	.	4 (median), 1-29 (range)	.	.	.	.	.
																					0	1	47.6 (median), 1-91 (range)	1	USA			USA	Missouri	0	.		2007 - 2016	.	.		.		1	1	0	1	.	4 (median), 1-29 (range)	.	.	.	.	.
																					0	1	47.6 (median), 1-91 (range)	1	USA			USA	Missouri	0	.		2007 - 2016	.	.		.		1	1		1	.	4 (median), 1-29 (range)	.		.	.	.
																					0	1	47.6 (median), 1-91 (range)	1	USA			USA	Missouri	0	.		2007 - 2016	.	.		.		1	1		1	.	4 (median), 1-29 (range)	.	.	.	.	.
																					0	1	47.6 (median), 1-91 (range)	1	USA			USA	Missouri	0	.		2007 - 2016	.	.		.		1	1		1	.	4 (median), 1-29 (range)	.		.	.	.
501	1	1	1		2019	E. L. Pascoe, N. Stephenson, A. Abigana, D. Clifford, M. Gabriel, G. Wengert, R. Brown, M. Higley, E. M. Bloch and J. E. Foley	Human Seroprevalence of Tick-Borne Anaplasma phagocytophilum, Borrelia burgdorferi, and Rickettsia Species in Northern California	Vector-Borne and Zoonotic Diseases					0	1	English
502	1	1	1		2019	P. Patil, D. Treaba, M. Legolvan, D. Stachurski, A. Bobenchik and K. Chapin	PCR testing for determination of vector-borne parasite and bacterial organisms, is an order best added after initial peripheral blood smear evaluation and pathologist consultation-study from an endemic area	Modern Pathology					0	6	English
503	1	1	1		2019	S. H. Peng, S. L. Yang, Y. N. Ho, H. F. Chen and P. Y. Shu	Human Case of Ehrlichia chaffeensis Infection, Taiwan	Emerg Infect Dis	Taiwan	Case report	2018		1		English	1					1	1	66	1	Taiwan	Namaxia District of Kaohsiung City		Taiwan		0	.		2018	DM Typ II, alcoholic fatty liver, gastroesophageal reflux disease	1	according to author	0		1	1	1	1	5	.	.	1	39.8	1	.
504	1	1			2019	T. Płusa	[A "new" look at "old" borreliosis]	Pol Merkur Lekarski					0	2	Polish
505	1	1	1		2019	K. Raibin, I. Levy, Y. Atiya Nasagi, L. Ashkenazi‐Hoffnung, G. Sherman, L. Avneri, D. Landau, O. Scheuerman and L. Ashkenazi-Hoffnung	Atypical presentation of human ehrlichiosis and anaplasmosis in children in Israel	Acta Paediatrica					0	5	English
506	1	1	1		2019	R. O. M. Rego, J. J. A. Trentelman, J. Anguita, A. M. Nijhof, H. Sprong, B. Klempa, O. Hajdusek, J. Tomas-Cortazar, T. Azagi, M. Strnad, S. Knorr, R. Sima, M. Jalovecka, S. F. Havlikova, M. Lickova, M. Slavikova, P. Kopacek, L. Grubhoffer and J. W. Hovius	Counterattacking the tick bite: towards a rational design of anti-tick vaccines targeting pathogen transmission	Parasites & Vectors					0	1	English
507	1	1	1		2019	N. Schöffel, M. Braun, M. H. K. Bendels, D. Klingelhöfer and D. A. Groneberg	Die humane Ehrlichiose und Anaplasmose: Eine Übersicht	Zentralblatt fuer Arbeitsmedizin, Arbeitsschutz und Ergonomie					0	3	German
508	1	1	1		2019	P. Shih-Huan, Y. Su-Lin, H. Yu-Ni, C. Hsiang-Fei, S. Pei-Yun, S.-H. Peng, S.-L. Yang, Y.-N. Ho, H.-F. Chen and P.-Y. Shu	Human Case of Ehrlichia chaffeensis Infection, Taiwan	Emerging Infectious Diseases					0	4	English
509	1	1	1		2019	L. Sloan, E. Theel, D. Granger, G. Morazan, J. W. Wilson, N. Achee, J. Grieco and B. Pritt	Molecular detection of select mosquito-and tickborne diseases in Belize	American Journal of Tropical Medicine and Hygiene					0	6	English
510	1	1	1		2019	Z. B. Strumpf and E. Wilding	Don't forget doxycycline: A case of ehrlichiosis complicated by myocarditis and hemophagocytic lymphohistiocytosis	American Journal of Respiratory and Critical Care Medicine	USA	Case report	2019		1		English	1					1	1	46	0	USA			USA		0	.		2019	rheumatoid arthritis	1	methotrexate	0		1	1	1	1	6	34	.	1	.	.	.
511	1	1	1		2019	N. F. Vasilenko, O. V. Maletskaya, D. A. Prislegina, E. A. Manin, O. V. Semenko, L. I. Shaposhnikova, A. S. Volynkina, Y. V. Lisitskaya, T. V. Taran, N. G. Varfolomeeva, E. V. Gerasimenko and A. N. Kulichenko	Epizootiological monitoring of natural focal infections in the south of the European part of the Russian Federation in 2017	Problemy Osobo Opasnykh Infektsii					0	2	Russian
512	1	1	1		2019	J. Wider	Tick season	MLO: Medical Laboratory Observer					0	3	English
513	1	1	1		2020		Detection of Ehrlichia chaffeensis in a febrile patient in Kinmen, an offshore island of Taiwan		Taiwan	Case report	2019		1		English	1					1	1	52	1	Taiwan			Taiwan		0	.		2019	DM	.		.		1	1		0	3	x	.	1	39.4	.	.
514	1	1	1		2020	A. Ahmad and L. Ross	Ehrlichosis-a case of a life threatening tick born disease	Journal of the American Geriatrics Society	USA	Case report	2020		1		English	1					1	1	82	0	USA			USA		0	.		2020	DM Typ II with diabetic neuropathy, atrial fibrillation, hypertension	.		0		1	1		1	.	.	.	1	.	.	.
515	1	1	1		2020	D. O. Alvarez, B. Corona-González, A. Rodríguez-Mallón, I. R. Gonzalez, P. Alfonso, A. A. Noda Ramos, A. A. Díaz-Sánchez, M. G. Navarrete, R. R. Fernández, L. M. Mellor, H. N. Catanese, M. Peláez, Y. A. Gainza, R. Marrero-Perera, L. Roblejo-Arias, E. Lobo-Rivero, C. B. Silva, A. H. Fonseca, E. R. López and A. Cabezas-Cruz	Ticks and tick-borne diseases in Cuba, half a century of scientific research	Pathogens					0	3	English
516	1	1	1		2020	K. Budachetri, O. Teymournejad, M. Q. Lin, Q. Yan, M. Mestres-Villanueva, G. N. Brock and Y. Rikihisa	An Entry-Triggering Protein of Ehrlichia Is a New Vaccine Candidate against Tick-Borne Human Monocytic Ehrlichiosis	Mbio				HME Vaccination	0	3	English
517	1	1	1		2020	A. De Vito, N. Geremia, S. M. Mameli, V. Fiore, P. A. Serra, G. Rocchitta, S. Nuvoli, A. Spanu, R. Lobrano, A. Cossu, S. Babudieri and G. Maddeddu	Epidemiology, Clinical Aspects, Laboratory Diagnosis and Treatment of Rickettsial Diseases in the Mediterranean Area During COVID-19 Pandemic: A Review of the Literature	Mediterranean Journal of Hematology and Infectious Diseases					0	1	English
518	1	1			2020	J. Detwiler-George	THE MEAT MYSTERY	Men's Health					0	8	English
519	1	1	1		2020	A. L. M. Escarcega-Avila, F. Jiménez-Vega, A. Quezada-Casasola and A. Mora-Covarrubias	Serologic evidence of rickettsial diseases associated with tick bites in workers of urban veterinary clinics	J Vector Borne Dis					0	6	English
520	1	1	1		2020	H. G. Gaddy	Using local knowledge in emerging infectious disease research	Social Science & Medicine					0	1	English
521	1	1	1		2020	E. L. Gillingham, B. Cull, M. E. Pietzsch, L. P. Phipps, J. M. Medlock and K. Hansford	The Unexpected Holiday Souvenir: The Public Health Risk to UK Travellers from Ticks Acquired Overseas	International Journal of Environmental Research and Public Health					0	3	English
522	1	1	1		2020	W. Hassan, M. Talwar, V. Balaraman and M. Z. Molnar	Ehrlichiosis infection mimicking thrombotic microangiopathy syndrome early after kidney transplantation	Transpl Infect Dis	USA	Case report	2020		1		English	1					1	1	57	0	USA	Arkansas		USA		0	.		2020	deceased donor kidney transplantation secondary to diabetic nephropathy, DM, prophylaxis with TMP-SMX, valganciclovir, nystatin; allergic to penicillin and statins	1	tacrolismus, mycophenolate mofetil, prednisone	0		1	1	1	1	3	14	.	1	39.7	1	1
523	1	1	1		2020	S. Kapadia, A. Al-Hillan, A. Alshami, M. Mohamed, A. Al-Bayati, M. Al Azzawi and P. Turtel	Rare case of hepatitis due to ehrlichiosis	American Journal of Gastroenterology	USA	Case report	2020		1		English	1					1	1	69	1	USA			USA		0	.		2020	0	0		0		1	1	1	1	5	.	.	1	.	.	.
524	1	1	1		2020	L. Kingry, S. Sheldon, S. Oatman, B. Pritt, M. Anacker, J. Bjork, D. Neitzel, A. Strain, J. Berry, L. Sloan, L. Respicio-Kingry, E. Dietrich, K. Bloch, A. Moncayo, G. Srinivasamoorthy, B. Hu, A. Hinckley, P. Mead, K. Kugeler and J. Petersena	Targeted metagenomics for clinical detection and discovery of bacterial tick-borne pathogens	Journal of Clinical Microbiology					0	3	English
525	1	1	1		2020	A. Kunnumpurath and R. Kamoga	you make my hear flutter' an arkansonian tick's love story: An unusual cause of atrial flutter	Journal of Investigative Medicine	USA	Case report	2020		1		English	1					1	1	46	0	USA	Arkansas		USA	Arkansas	0	.		2020	MS, plaque psoriasis	.		0		1	1	1	1	7	.	.	1	38.1	1	.
526	1	1	1		2020	E. Lee-Lewandrowski, Z. Chen, J. Branda, J. Baron and H. W. Kaufman	Laboratory Blood-Based Testing for Non-Lyme Disease Tick-Borne Infections at a National Reference Laboratory	Am J Clin Pathol					0	6	English
527	1	1	1		2020	R. Magni, R. Almofee, S. Yusuf, C. Mueller, N. Vuong, M. Almosuli, M. T. Hoang, K. Meade, I. Sethi, N. Mohammed, R. Araujo, T. K. McDonald, P. Marcelli, V. Espina, B. Kim, A. Garritsen, C. Green, P. Russo, W. D. Zhou, I. Vaisman, E. F. Petricoin, D. Hoadley, R. E. Molestina, H. McIntyre, L. A. Liotta and A. Luchini	Evaluation of pathogen specific urinary peptides in tick-borne illnesses	Scientific Reports					0	5	English
528	1	1	1		2020	E. M. Masterson, S. Gupta, N. Jakharia and J. E. Peacock, Jr.	Ehrlichiosis in a recent kidney transplant recipient: The repellent that did not repel! A case report and literature review of ehrlichiosis in solid organ transplant patients	Transpl Infect Dis	USA	Case report	2020		1		English	1					1	1	35	1	USA	North Carolina		USA		0	1	hiking	2020	renal and pancreas transplantation four months prior, pre-existing leukopenia at time of transplantation; TMP-SMX and valganciclovir for prophylaxis	1	monophenolic acid, prednisone, tacrolimus	.		1	1	1	1	2	.	5	1	39.5	.	.
529	1	1	1		2020	J. Morena, M. Antimisiaris, Z. Boggs, D. Singh and M. Lustberg	Ehrlichia meningoencephalitis: A case series	Neurology	USA	Case report	2020		1		English	3					1	1	71	0	USA	Ohio		USA		0	.		2019	.	.		0		1	1	1	1	.	.	.	1	.	.	.
																					1	1	67	0	USA	Ohio		USA		0	.		2019	.	.		0		1	1	1	1	7	.	.	1	.	.	.
																					1	1	71	1	USA	Ohio		USA		0	.		2019	.	.		0		1	1	1	1	3	.	.	1	.	.	.
530	1	1	1		2020	A. Mrzljak, R. Novak, N. Pandak, I. Tabain, L. Franusic, L. Barbic, M. Bogdanic, V. Savic, D. Mikulic, J. Pavicic-Saric, V. Stevanovic and T. Vilibic-Cavlek	Emerging and neglected zoonoses in transplant population	World J Transplant					0	3	English
531	1	1	1		2020	F. A. Nunez, S. Crary and K. Stine	Atypical intracranial lesions of HLH in a child	Pediatric Blood and Cancer					0	5	English
532	1	1	1		2020	L. F. Ocias, P. Wilhelmsson, J. Sjowall, A. J. Henningsson, M. Nordberg, C. S. Jorgensen, K. A. Krogfelt, P. Forsberg and P. E. Lindgren	Emerging tick-borne pathogens in the Nordic countries: A clinical and laboratory follow-up study of high-risk tick-bitten individuals	Ticks and Tick-Borne Diseases					0	1	English
533	1	1	1		2020	A. M. Porshakov, E. A. Chumachkova, Z. A. Kas'yan, E. G. Oglodin, L. T. Mo, V. V. Cuong, C. Van Toan and B. T. T. Nga	Results of epizootiological survey on plague and other zoonotic infections in the northern provinces of the socialist republic of Vietnam during spring months of 2019	Problemy Osobo Opasnykh Infektsii					0	2	Russian
534	1	1	1		2020	K. G. Rodino, E. S. Thee and B. S. Pritt	Tick-Borne Diseases in the United States	Clinical Chemistry					0	3	English
535	1	1	1		2020	G. Uilenberg, J. Gray and O. Kahl	Ehrlichia ruminantium in Russia? A call for attention to editors, reviewers and scientists	Ticks and Tick-borne Diseases					0	1	English
536	1	1	1		2021	L. Maxfield	Cutaneous Plasmacytosis Associated with Ehrlichiosis in an African-American Patient					Cutaneous Plasmacytosis associated with Ehrlichiosis	0	5	English
537	1	1	1		2021	A.C. Overmiller	Rhabdomyolysis and Multisystem Organ Failure Due to Fulminant Ehrlichiosis Infection		USA	Case report	2021		1		English	1					1	1	51	0	USA	Illinois		USA	Illinois	0	1	working in rural wooded yard	2021	alcohol abuse	.		0		1	1	1	1	28	30	.	.	.	1	.
538	1	1	1		2021	S. R. Ambati, S. Sinha, S. Barry and J. Sanchez	Lone star tick bites big apple: Ehrlichia chaffeensis-induced hemophagocytic lymphohistiocytosis	Critical Care Medicine	USA	Case report	2021		1		English	1					1	1	9	0	USA	Tennessee		USA	New York State	0	.		2021	recent abrasion on his thigh with localized cellulitis treated with TMP-SMX	.		0		1	1	1	1	2	.	.	1	.	.	.
539	1	1	1		2021	P. Banovic, A. A. Diaz-Sanchez, C. Galon, A. Foucault-Simonin, V. Simin, D. Mijatovic, L. Papic, A. Wu-Chuang, D. Obregon, S. Moutailler and A. Cabezas-Cruz	A One Health approach to study the circulation of tick-borne pathogens: A preliminary study	One Health					0	3	English
540	1	1	1		2021	A. M. Binder and P. A. Armstrong	Patient characteristics, treatment patterns, and outcomes of Rickettsial diseases among a commercially insured population in the United States, 2005–2017	Scientific Reports					0	5	English
541	1	1	1		2021	R. A. Charles, S. Bermudez, P. Banovic, D. O. Alvarez, A. A. Diaz-Sanchez, B. Corona-Gonzalez, E. M. C. Etter, I. R. Gonzalez, A. Ghafar, A. Jabbar, S. Moutailler and A. Cabezas-Cruz	Ticks and Tick-Borne Diseases in Central America and the Caribbean: A One Health Perspective	Pathogens					0	6	English
542	1	1	1		2021	I. H. Chung, A. L. Austin and C. Y. Kato	Development and validation of real-time PCR assays for the detection of Ehrlichia species and E. chaffeensis in clinical specimens	J Microbiol Methods				Vergleich verschiedener PCR-Assays	0	5	English
543	1	1	1		2021	S. J. Cutler, M. Vayssier-Taussat, A. Estrada-Pena, A. Potkonjak, A. D. Mihalca and H. Zeller	Tick-borne diseases and co-infection: Current considerations	Ticks and Tick-Borne Diseases					0	3	English
544	1	1	1		2021	M. Doraiswamy, P. Singh and T. Pesavento	Post-transplant lymphoproliferative disorder as a trigger for hemophagocytic lymphohistiocytosis in solid organ transplant-case series	American Journal of Transplantation					0	5	English
545	1	1	1		2021	K. E. Eliassen, L. F. Ocias, K. A. Krogfelt, P. Wilhelmsson, S. G. Dudman, Å. Andreassen, M. Lindbak and P.-E. Lindgren	Tick-transmitted co-infections among erythema migrans patients in a general practice setting in Norway: a clinical and laboratory follow-up study	BMC Infectious Diseases					0	1	English
546	Association of Presenting Symptoms With Abnormal Laboratory Values for Vector-Borne Illness — Experience in an Urban Gastroenterology Practice - PMC (nih.gov)	1	1		2021	M. D. Erdman, N. Kossari, J. Ye, K. H. Reynolds, E. Blodget, B. R. Mozayeni and F. S. Rahbar	Association of Presenting Symptoms With Abnormal Laboratory Values for Vector-Borne Illness - Experience in an Urban Gastroenterology Practice	J Patient Cent Res Rev					0	5	English
547	1	1	1		2021	S. Francis, C. Frank, L. Buchanan, S. Green, R. Stennett-Brown, G. Gordon-Strachan, Y. Rubio-Palis, C. Grant, R. L. Alexander-Lindo, C. Nwokocha, D. Robinson and R. Delgoda	Challenges in the control of neglected insect vector diseases of human importance in the Anglo-Caribbean	One Health					0	1	English
548	1	1	1		2021	A. Hassan, K. Akhtar, M. Parmar, S. Hussain and B. Brown	EHRLICHIOSIS: A RARE CAUSE OF HEMOPHAGOCYTIC LYMPHOHISTIOCYTOSIS	CHEST	USA	Case report	2021		1		English	1					1	1	59	0	USA			USA		0	2	building a new house	2021	diabetes	.		0		1	1		1	.	.	.	1	.	.	.
549	1	1	1		2021	N. I. A. Higuita and C. Yuen	Hemophagocytic Lymphohistiocytosis Secondary to Ehrlichia Chaffeensis in Adults: A Case Series From Oklahoma	American Journal of the Medical Sciences	USA	Case report	2021	Diskussion Coinfection	1		English	2					1	1	49	0	USA	Oklahoma		USA	Oklahoma	0	.		2020	ankylosing spondylitis, psoriatic arthritis	1	methotrexate, sulfasalazine	0		1	1		1	.	.	.	1	39.4	.	.
															English						1	1	62	1	USA	Oklahoma		USA	Oklahoma	0	.		2020	hypertension, hyperlipidemia, tobacco use	.		0		1	1	1	1	7	21	.	1	40	.	.
550	https://jim.bmj.com/content/69/2/416	1	1		2021	A. M. Larsen and K. Martin	Ehrlichia meningoencephalitis and severe sepsis	Journal of Investigative Medicine	USA	Case report	2021		1		English	1					1	1	15	0	USA			USA		0	.		2021	.	.		0		1	1	1	1	4	21	.	1	.	.	.
551	1	1	1		2021	J. Lin, H. El Haddad, A. Qasrawi and G. Hildebrandt	Ehrlichia chaffeensis Induced Hemophgocytic lymphohistiocytosis: A Descriptive Case Series	Open Forum Infectious Diseases					0	3	English
552	1	1	1		2021	M. Lin, Q. Xiong, M. Chung, S. C. Daugherty, S. Nagaraj, N. Sengamalay, S. Ott, A. Godinez, L. J. Tallon, L. Sadzewicz, C. Fraser, J. C. Dunning Hotopp and Y. Rikihisa	Comparative Analysis of Genome of Ehrlichia sp. HF, a Model Bacterium to Study Fatal Human Ehrlichiosis	BMC Genomics				Model	0	1	English
553	1	1	1		2021	L. Mahapatra, T. Wang, Y. S. Lee and J. L. Frater	Not all lymphoid aggregates in chronic lymphocytic leukemia (CLL) patients are due to CLL!	Clin Case Rep	USA	Case report	2020		1		English	1					1	1	75	0	USA	Missouri		USA		0	3	hiking	2020	CLL	1	ibrutinib	0		1	1		1	28	.	.	.	.	.	.
554	1	1	1		2021	T. Mansoor, B. A. Fomda, A. N. Koul, M. A. Bhat and N. Abdullah	Erratum: Rickettsial Infections among the Undifferentiated Febrile Patients Attending a Tertiary Care Teaching Hospital of Northern India: A Longitudinal Study (Infect Chemother 53 (96) DOI: 10.3947/ic.2020.0147)	Infection and Chemotherapy					0	8	English
555	1	1	1		2021	M. Markowicz, A.-M. Schötta, D. Höss, M. Kundi, C. Schray, H. Stockinger and G. Stanek	Infections with Tickborne Pathogens after Tick Bite, Austria, 2015-2018	Emerging Infectious Diseases					0	1	English
556	1	1	1		2021	J. A. Mendoza-Roldan, M. A. Mendoza-Roldan and D. Otranto	Reptile vector-borne diseases of zoonotic concern	Int J Parasitol Parasites Wildl					0	3	English
557	1	1	1		2021	M. E. Nelson, R. Pandey and T. Nguyen	Don't forget to ask about ticks: An unusual clinical course ofehrlichiosis in a teenage boy	Pediatrics	USA	Case report	2021		1		English	1					1	1	16	0	USA			USA		0	.		2021	.	.		0		1	1		1	5	12	.	1	39.4	.	.
558	1	1			2021	S. O'Donnell	Proceedings of 2019 Viral Clearance Symposium: Introduction	PDA journal of pharmaceutical science and technology					0	1	English
559	1	1	1		2021	A. J. Oneal, N. Singh, M. T. Mendes and J. H. F. Pedra	The genus Anaplasma: Drawing back the curtain on tick-pathogen interactions	Pathogens and Disease					0	1	English
560	1	1	1		2021	M. Parkinson, S. Vuyyuru, J. Patel and C. Animalu	Challenges of Diagnosing Severe Ehrlichiosis in Orthotopic Liver Transplant Recipients	Case Rep Transplant	USA	Case report	2021		1		English	1					1	1	40	0	USA			USA		0	2	resource manager in a state park	2021	orthotopic liver transplant secondary to primary sclerosing cholangitis on chronic immunosuppressive therapy	1	prednisone, mycophenolate mofetil, tacrolismus, valganciclovir	0		1	1	1	1	3	.	.	1	38.9	.	.
561	1	1	1		2021	H. Quarsten, T. Salte, R. Lorentzen Å, I. J. W. Hansen, R. Hamre, K. J. N. Forselv, Ø. Øines, C. Wennerås and S. Noraas	Tick-borne Pathogens Detected in the Blood of Immunosuppressed Norwegian Patients Living in a Tick-endemic Area	Clin Infect Dis					0	1	English
562	1	1	1		2021	J. Sjöwall, K. Kling, M. Ochoa-Figueroa, H. Zachrisson and C. Wennerås	Neoehrlichia mikurensis Causing Thrombosis and Relapsing Fever in a Lymphoma Patient Receiving Rituximab	Microorganisms				Candidatus Neoehrlichia mikurensis	0	1	English
563	1	1	1		2021	J. Svendsen, A. A. Tveita, E. Abry, A. E. T. Carlsen, K. Brekke and E. J. Rønning	[An immunosuppressed woman in her seventies with night sweats and weight loss]	Tidsskr Nor Laegeforen				Candidatus Neoehrlichia mikurensis	0	2	Swedish
564	1	1	1		2021	J. I. Tsao, S. A. Hamer, S. Han, J. L. Sidge and G. J. Hickling	The Contribution of Wildlife Hosts to the Rise of Ticks and Tick-Borne Diseases in North America	Journal of Medical Entomology					0	3	English
565	1	1			2021	D. Üstünol	Preventive approach to tick-borne diseases in primary care	Diseases Transmitted by Ticks				Book	0	8	English
566	1	1	1		2021	J. Zoglman, A. Kapoor and S. Naydenov	A 13 syllable clinical conundrum	American Journal of Respiratory and Critical Care Medicine	USA	Case report	2021		1		English	1					1	1	81	1	USA			USA		0	.		2021	rheumatoid arthritis	.		0		1	1		1	.	.	.	1	.	.	.
567	1	1	1		2022	F. Almajali, C. Oleary, T. Hallcox, J. Lok, D. Hermelin, A. Guenette and M. Nazzal	Ehrlichiosis in a Recent Liver Transplant Recipient Leading to Multiorgan Failure	Case Rep Transplant	USA	Case report	2022		1		English	1					1	1	61	1	USA			USA		0	.		2021	history of nonalcoholic fatty liver cirrhosis with hepatocellular carcinoma, 11 months postorthotopic liver transplant	1	tacrolimus, myfortic	0		1	1	1	1	14	.	.	1	39.4	.	.
568	1	1	1		2022	S. Bermúdez C, L. Domínguez A, A. Troyo, V. M. Montenegro H and J. M. Venzal	Ticks infesting humans in Central America: A review of their relevance in public health	Current Research in Parasitology and Vector-Borne Diseases					0	3	English
569	1	1	1		2022	T. Bolling, A. S. Ritter and A. A. Gupte	An Unusual Case of Ehrlichiosis Manifesting With Hyponatremia, Acute Encephalopathy, and Hemophagocytic Lymphohistiocytosis	Cureus	USA	Case report	2022		1		English	1					1	1	59	0	USA	Florida		USA		0	3	fishing	2022	MGUS, gastroesophageal reflux, traumatic brain injury six months prior	.		0		1	1	1	1	21	9	.	1	38.9	0	.
570	1	1			2022	V. A. Boyko, T. A. Savitskaya, V. A. Trifonov, I. V. Serova, D. N. Petrova and G. S. Isaeva	Study of natural foci of infections transmitted by ticks in the Republic of Tatarstan	Kazan Medical Journal					0	2	Russian
571	1	1	1		2022	J. H. Butterfield and M. A. Elliott	Fulminant Ehrlichia chaffeensis Infection in a Patient Discovered to Have Indolent Systemic Mastocytosis	Infectious Diseases in Clinical Practice	USA	Case report	2022		1		English	1					1	1	77	1	USA	Missouri		USA		0	3	camping	2022	IBS, diet-controlled diabetes, granuloma annulare, systemic mastocytosis diagnosed during admission	.		0		1	1	1	1	4	.	.	1	40.6	1	1
572	1	1	1		2022	P. Diniz and D. M. de Aguiar	Ehrlichiosis and Anaplasmosis: An Update	Veterinary Clinics of North America-Small Animal Practice				Einleitung	0	3	English
573	1	1	1		2022	K. Doi, M. Tokuyoshi, K. Morishima, K. Kogi and Y. Watari	Differential tick-infestation rate between Rattus norvegicus and R. rattus, with the first records of the ixodid tick Ixodes granulatus and its infestation in rodents, free-ranging cats, and humans from Mikura-shima Island, Japan	Mammal Study					0	1	English
574	1	1	1		2022	D. El Fassi, R. Gynthersen, T. Hieu Do, P. Josefsson, H. Mens, M. Helleberg, J. H. Larsen, H. Aftab, S. R. Ostrowski, H. J. Møller, C. R. Stensvold, S. L. Nielsen and H. V. Nielsen	First report of hemophagocytic lymphohistiocytosis (HLH) induced by candidatus neoehrlichia mikurensis. A retrospective finding after response to empirical doxycycline. Is it time for upfront microbiome analysis in HLH?	Pediatric Blood and Cancer				Candidatus Neoehrlichia mikurensis	0	1	English
575	1	1	1		2022	L. Garcia-Rosales, A. Escarcega-Avila, M. Ramirez-Lopez, D. Manzanera-Ornelas, E. Guevara-Macias, M. Vaquera-Arteaga, C. Alvarado-Gonzlaez, B. E. Estrada, F. Jimenez-Vega, L. Donis-Maturano and G. P. Espino-Solis	Immune Monitoring of Paediatric Patients Infected with Rickettsia rickettsii, Ehrlichia canis and Coinfected	Pathogens					0	5	English
576	0				2022	J. Geller	Tick-borne pathogens on the rise	Eesti Arst					0	9
577	1	1	1		2022	R. M. Gynthersen, S. El Mahdaoui, H. Vedel Nielsen, C. R. Stensvold, H. Mens, D. El Fassi and J. Romme Christensen	Tick-borne bacterium Neoehrlichia mikurensis-an emerging safety concern during CD20-depleting therapy? - A case report	Multiple Sclerosis Journal				Candidatus Neoehrlichia mikurensis	0	1	English
578	1	1	1		2022	S. Hongru, K. Kenji, S. Shigetoshi, M. Shinsuke, K. Nobuhiro, A. Shigehiro, F. Hiromi, S. Kozue, K. Hiroki, N. Hiromi, A. Shuji, O. Norio, H. Su, K. Kubo, S. Sakabe, S. Mizuno, N. Komiya, S. Akachi, H. Fujita and K. Sato	Serologic Evidence of Human Exposure to Ehrlichiosis Agents in Japan	Emerging Infectious Diseases	Japan	Case report	2022		1		English	3					1	1	48	0	Japan			Japan		0	3	hiking	2015	.	.		0		1	1	1	1	.	10	.	1	40	.	.
																					1	1	66	0	Japan			Japan		0	.		2018	.	.		0		1	1	1	1	.	.	.	1	38	.	.
																					1	1	69	1	Japan			Japan		0	.		2018	.	.		0		1	1	1	1	.	.	.	1	.	.	.
579	1	1	1		2022	D. Hromnikova, D. Furka, S. Furka, J. A. D. Santana, T. Ravingerova, V. Klocklerova and D. Zitnan	Prevention of tick-borne diseases: challenge to recent medicine	Biologia					0	1	English
580	1	1	1		2022	R. Jabr and W. El Atrouni	Ehrlichiosis mimicking acute leukemia	IDCases	USA	Case report	2022		1		English	1					1	1	57	1	USA	Kansas		USA	Kansas	0	.		2022	breast cancer diagnosed five years prior, in remission after mastectomy, radiation and hormone therapy, hypothyroidism, migraine headaches	.		0		1	1	1	1	3	11	.	1	38.7	1	.
581	1	1	1		2022	J. D. N. P. C. P. E. N. P. C. F. N. P. B. C. Jauregui, E. F. Maniago, K. S. D. N. P. F. N. P. B. C. E. N. P. C. S.-P. F. F. Jordan and Column	Neoehrlichiosis: A Case Study of the Tick-Borne Pathogen That Can Cause Thromboembolic Events	Advanced Emergency Nursing Journal				Candidatus Neoehrlichia mikurensis	0	1	English
582	1	1	1		2022	R. A. Jordan, S. Gable and A. Egizi	Relevance of Spatial and Temporal Trends in Nymphal Tick Density and Infection Prevalence for Public Health and Surveillance Practice in Long-Term Endemic Areas: A Case Study in Monmouth County, NJ	Journal of Medical Entomology					0	6	English
583	1	1	1		2022	N. M. Kolyasnikova, J. P. Sanchez-Pimentel and N. B. Pestov	Insights from experience in the treatment of tick-borne bacterial coinfections with tick-borne encephalitis					Einleitung	0	3	English
584	1	1	1		2022	A. Kosaraju, R. Fernandes and C. B. Marcu	PREDICTING THE UNPREDICTABLE: A CASE OF EHRLICHIAL MYOCARDITIS	Journal of the American College of Cardiology	USA	Case report	2022		1		English	1					1	1	64	1	USA			USA		0	3	hiking	2022	.	.		0		1	1	1	1	7	.	.	1	.	.	.
585	1	1	1		2022	A. B. Marusiak, B. D. Hollingsworth, H. Abernathy, A. Alejo, V. Arahirwa, O. Mansour, D. Giandomenico, J. Schmitz, C. Williams, A. Barbarin and R. M. Boyce	“Half the truth is often a great lie:” testing for tick-borne diseases and implications for surveillance						0	6	English
586	1	1	1		2022	S. P. Maxwell, C. Brooks, C. L. McNeely and K. C. Thomas	Neurological Pain, Psychological Symptoms, and Diagnostic Struggles among Patients with Tick-Borne Diseases	Healthcare				Neuropsychiatric symptoms	0	3	English
587	1	1	1		2022	M. McVicar, I. Rivera, J. B. Reyes and M. Gulia-Nuss	Ecology of Ixodes pacificus Ticks and Associated Pathogens in the Western United States	Pathogens					0	3	English
588	1	1	1		2022	V. Novoselova, N. Organti, A. Katyal and F. Sadaka	Ehrlichiosis? Check for hemophagocytic lymphohistiocytosis	Critical Care Medicine	USA	Case report	2022		1		English	2					1	1	80	1	USA			USA		0	.		2022	atrial fibrillation, hypertension, bioprosthetic aortic valve	.		0		1	1		1	3	.	.	1	.	.	.
																					1	1	70	0	USA			USA		0	.		2022	.	.		0		1	1		1	3	.	.	1	.	.	.
589	1	1	1		2022	A. Papamanoli, O. Kaplun, Z. Lobo, B. LeMaitre, C. L. Romano, S. R. Campbell and G. Psevdos	Tick-Borne Disease–Associated Thrombocytopenia Epidemiological Description among United States Veterans and Tick Surveillance Data from Suffolk County, Long Island, New York	Infectious Diseases in Clinical Practice					0	5	English
590	1	1	1		2022	E. Price, R. S Jesudoss and R. Vadde	RARE PRESENTATION OF INVASIVE PULMONARY ASPERGILLOSIS CO-EXISTENCE WITH EHRLICHIOSIS	CHEST					0	5	English
591	1	1	1		2022	A. Salpietro, M. Fusco, M. C. Mercuri, S. Sestito, L. Oreto, G. F. Parisi, G. Ceravolo, F. Borgia, R. De Sarro, I. Ceravolo, R. Chimenz and C. Cuppari	Fever and tick-borne disease	Journal of Biological Regulators and Homeostatic Agents					0	3	English
592	1	1	1		2022	L. L. Sandelin, J. Olofsson, C. Tolf, L. Rohlen, L. Brudin, I. Tjernberg, P. E. Lindgren, B. Olsen and J. Waldenstrom	Detection of Neoehrlichia mikurensis DNA in blood donors in southeastern Sweden	Infectious Diseases				Candidatus Neoehrlichia mikurensis	0	1	English
593	1	1	1		2022	A. F. S. D. Santos, M. F. S. Cunha, L. Lima and M. S. Oliveira	ANÁLISE DOS ÍNDICES HEMATIMÉTRICOS E PROTEÍNAS PLASMÁTICAS TOTAIS DE CÃES E GATOS NO CENTRO DE DIAGNÓSTICO LABORATORIAL DA UNIVERSIDADE DO VALE DO PARAÍBA DE 2021 A 2022	Hematology, Transfusion and Cell Therapy					0	7	English
594	1	1	1		2022	H. R. Su, K. Kubo, S. Sakabe, S. Mizuno, N. Komiya, S. Akachi, H. Fujita, K. Sato, H. Kawabata, H. Nagaoka, S. Ando and N. Ohashi	Serologic Evidence of Human Exposure to Ehrlichiosis Agents in Japan	Emerging Infectious Diseases					0	4	English
595	1	1	1		2022	S. Thomas	Development of a SONIX Vaccine to Protect Against Ehrlichiosis	Methods Mol Biol				Vaccine Developpment	0	1	English
596	1	1	1		2022	T. Vilibic-Cavlek, V. Stevanovic, V. Savic, D. Sabadi, L. Peric, M. Bogdanic, I. Tabain, B. Miklausic, M. Santini, B. Hunjak, T. Potocnik-Hunjadi, E. Dvorski, T. Butigan, G. Kolaric-Sviben, I. Benvin, I. Ferencak and L. Barbic	Prevalence and Epidemiological Characteristics of Neuroinvasive Zoonoses in Croatia, 2017-2020	International Journal of Infectious Diseases					0	1	English
597	1	1	1		2022	X. R. Wang and B. Cull	Apoptosis and Autophagy: Current Understanding in Tick-Pathogen Interactions	Frontiers in Cellular and Infection Microbiology					0	1	English
598	1	1	1		2022	S. Wichianchot, N. Hongsrichan, C. Maneeruttanarungroj, S. Pinlaor, K. Iamrod, A. Purisarn, P. Donthaisong, P. Karanis, B. Nimsuphan and R. Rucksaken	A newly developed droplet digital PCR for Ehrlichia canis detection: comparisons to conventional PCR and blood smear techniques	J Vet Med Sci					0	7	English
599	1	1	1		2022	Л. Н. А, Х. М. А and Д. Г. А	Серопревалентность к Anaplasma phagocytophilum и Ehrlichia sp. у людей, пострадавших от укусов клещей	Acta Biomedica Scientifica					0	2	Russian
600	1	1	1		2023	M. A. Amjad, Z. Hamid, Y. Patel, S. Natarajan and P. Ochieng	382: EHRLICHIOSIS-INDUCED MYOCARDITIS	Critical Care Medicine	USA	Case report	2023		1		English	1					1	1	77	1	USA			USA		0	.		2022	0	.		0		1	1		1	2	.	.	1	38.6	.	.
601	1	1	1		2023	M. I. Islam and S. Schecter	479: MULTIORGAN FAILURE AND EHRLICHIOSIS: TIMELY TREATMENT IS THE KEY TO SUCCESS	Critical Care Medicine	USA	Case report	2023		1		English	1					1	1	75	1	USA	Virginia		USA		0	3	out in the woods for yoga	2022	atrial fibrillation	.		0		1	1	1	1	.	.	.	.	.	.	.
602	1	1	1		2023	J. Li, C. Zhang, M. Lu, Y. Wang, F. Liu, W. Wang and K. Li	Infection by a previously uncharacterized Ehrlichia species in rodents from Inner Mongolia, Northern China	Ticks and Tick-borne Diseases					0	7	English
S2	1	1	1	Snowball	1989	T.I. Doran, R.T. Parmley, P.C. Logas, S. Chamblin	Infections with Ehrlichia canis in a child	J Pediatr	USA	Case report	1988		1		English	1					1	1	4	1	USA	Texas		USA	Texas	0	.		1988	.	.		0		1	1	1	1	.	.	.	1	40	.	.
S3	1	1	1	Snowball	1988	M.S. Edwards, J.E. Jones, D.L. Leass, J.W. Whitmore, J.E. Dawson, D.B. Fishbein	Childhood infection caused by Ehrlichia canis or a closely related organism.	Pediatr Infect Dis J	USA	Case report	1988		1		English	2					1	1	2	0	USA	Texas		USA	Texas	0	.		1987	down syndrome, dose of erythromycin-sulfisoxazole daily for previous month for otitis media prophylaxis	.		0		1	1	1	1	2	7	.	1	40	1	.
																					1	1	10	0	USA			USA	Virignia	0	.		1986	.	.		0		1	1	1	0	.	x	2	1	38.4	.	.
S4	1	1	1	Snowball	1989	S.E. Golden	Aseptic meningitis associated with Ehrlichia canis infection		USA	Case report	1989		1		English	1					1	1	5	0	USA			USA		0	.		1988	.	0		0		1	1	1	1	6	.	.	1	40.6	.	.
S5	1	1	1	Snowball	1991	J.R. Harkess, S.A. Ewing, T. Brumit, C.R. Mettry	Ehrlichiosis in children	Pediatrics	USA	Case report	1991		1		English	10					1	1	2	0	USA	Oklahoma		USA	Oklahoma	0	.		1986	.	.		0		1	1	1	1	.	9	.	1	40	.	.
																					1	1	10	1	USA	Oklahoma		USA	Oklahoma	0	.		1986	.	.		0		1	1	1	0	.	x	.	1	38.9	.	.
																					1	1	9	0	USA	Oklahoma		USA	Oklahoma	0	.		1986	.	.		0		1	1	1	0	.	x	.	1	38.3	.	.
																					1	1	7	0	USA	Oklahoma		USA	Oklahoma	0	.		1986	.	.		0		1	1	1	0	.	x	.	1	38.9	.	.
																					1	1	8	0	USA	Oklahoma		USA	Oklahoma	0	.		1987	.	.		0		1	1	1	0	.	x	.	1	40	.	.
																					1	1	10	0	USA	Oklahoma		USA	Oklahoma	0	.		1987	.	.		0		1	1	1	0	.	x	.	1	39.2	.	.
																					1	1	10	1	USA	Oklahoma		USA	Oklahoma	0	.		1987	.	.		0		1	1	1	1	.	2	.	1	39	.	.
																					1	1	9	0	USA	Oklahoma		USA	Oklahoma	0	.		1987	.	.		0		1	1	1	0	.	x	.	1	.	.	.
																					1	1	4	1	USA	Oklahoma		USA	Oklahoma	0	.		1988	.	.		0		1	1	1	1	.	6	.	1	40.6	.	.
																					1	1	11	0	USA	Oklahoma		USA	Oklahoma	0	.		1988	.	.		0		1	1	1	0	.	x	.	1	39.6	.	.
S6	1	1	1	Snowball	1989	L.L. Barton, T.M. Foy	Ehrlichia canis infection in a child	Pediatrics	USA	Case report	1988		1		English	1					1	1	4	0	USA	Missouri		USA	Georgia	0	.		1988	.	.		0		1	1	1	1	14	6	.	1	38.5	.	.
S7	1	1	1	Snowball	1991	J.E. Dawson, B.E. Anderson, D.B. Fishbein, J.L. Sanchez, C.S. Goldsmith, K.H. Wilson, C.W. Duntley	Isolation and Characterization of an Ehrlichia sp. From a Patient Diagnosed with Human Ehrlichiosis						0	6	English
S9	1	1	1	Snowball	1994	J.V. Saz, J.E. Dawson, F. Bacellar, F.J. Merino, A.R. Filipe	Human ehrlichiosis in Spain	Enfermedades infecciosas y microbiologia clinica				Discussion unklar	0	5	Spanish
S10	1	1	1	Snowball	1995	P.W. Paparone, P. Ljubich, G.A. Rosman, N.T. Nazha	Ehrlichiosis with pancytopenia and ARDS	New Jersey Medicine	USA	Case report	1995		1		English	1					1	1	42	1	USA			USA		0	.		1993	microscopic colitis	1	sulfasalazine	.		1	1	1	1	5	10	.	1	39.4	1	.
S11	1	1	1	Snowball	1995	J.D. Williams, R.M. Snow, J.C. Arciniegas	Myocardial involvement in a patient with human ehrlichiosis	American Journal of Medicine	USA	Case report	1995		1		English	1					1	1	43	0	USA			USA		0	3	hunting	1994	.	.		0		1	1		1	3	.	.	1	39.3	1	.
S12	1	1	1	Snowball	1992	W.W. Hammill, M.B. Wilson, J.R. Reigart, J.T. Flick, J. Laver	Ehrlichia canis infection in a child in South Carolina	Clinical Pediatrics	USA	Case report	1992	Asymptomatic brother had positive titer as well	1		English	1					1	1	9	1	USA	South Carolina		USA	South Carolina	0	.		1992	.	.		0		1	1	1	1	14	9	.	1	40.6	1	.
S13	1	1	1	Snowball	1996	D.J. Vugia, E. Holmberg, E.M. Steffe, M.S. Ascher	A Human Case of Monocytic Ehrlichiosis With Adult Respiratory Distress Syndrome in Northern California	WestJMed	USA	Case report	1994		1		English	1					1	1	64	0	USA	California		USA	California	0	3	hiking	1994	0	0		0		1	1	1	1	.	26	.	1	39.8	1	.
S14	1	1	1	Snowball	1997	A.C. Grant, S. Hunter, W.C. Partin	A case of acute monocytic ehrlichiosis with prominent neurologic signs	Neurology	USA	Case report	1997		1		English	1					1	1	54	0	USA	Georgia		USA		0	.		1995	0	0		0		1	1	1	1	3	.	.	1	39.9	1	.
S15	1	1	1	Snowball	1997	A.D. Friedman, G.K. Daniel, W.A. Qureshi	Systemic ehrlichiosis presenting as progressive hepatosplenomegaly	South Med J	USA	Case report	1995		1		English	1					1	1	42	0	USA	Arkansas		USA	Arkansas	0	.		1995	.	.		0		1	1		1	3	14	.	1	39.6	1	1
S16	1	1	1	Snowball	1997	C.E. Devereaux	Human monocytic ehrlichiosis presenting as febrile diarrhea	J Clin Gastroenterol	USA	Case report	1997	Highest reported titer so far 1:16384	1		English	1					1	1	21	0	USA	North Carolina		USA		0	3	hiking	1997	0	0		0		1	1	1	1	6	.	.	1	40	1	.
S17	1	1	1	Snowball	1995	K.W. Shea, A.J. Calio, N.C. Klein, B.A. Cunha	Rhabdomyolysis associated with Ehrlichia chaffeensis infection	Clin Infect Dis	USA	Case report	1995		1		English	1					1	1	62	1	USA	New York		USA		0	.		1994	hypertension	.		0		1	1	1	1	5	7	.	1	41.5	1	.
S18	1	1	1	Snowball	1997	R.T. Jackson, J.W. Jackson	Ehrlichiosis with systemic sepsis syndrome	Tenn Med	USA	Case report	1997		1		English	1					1	1	.	0	USA			USA		0	2	rural roadway worker	1997	.	.		0		1	1	1	1	.	.	.	1	.	.	.
S19	1	1	1	Snowball	1996	N.N. Vanek, S. Kazi, N.M. Cepero, S. Tang, J.H. Rex	Human ehrlichiosis causing left ventricular dilatation and dysfunction	Clin Infect Dis	USA	Case report	1994		1		English	1					1	1	27	0	USA			USA		0	3	biking	1994	0	0		0		1	1	1	1	4	.	.	1	39	.	1
S21	1	1	1		1980	E.A. Edlinger, J.J. Benichou, B. Labrune	POSITIVE EHRLICHIA CANIS SEROLOGY IN KAWASAKI DISEASE	Lancet					0	5	English
S23	1	1	1	Snowball	1999	R.G. Patel, M.A. Byrd	Near fatal acute respiratory distress syndrome in a patient with human ehrlichiosis	S Med J	USA	Case report	1999		1		English	1					1	1	52	0	USA			USA		0	3	fishing	1995	chronic sinusitis, at the moment trimethoprim-sulfamethozaxole for acute episode of sinusitis, aortic valve replacement	.		0		1	1	1	1	.	.	.	1	39.8	.	.
S24	A Case of Concurrent Lyme Meningitis with Ehrlichiosis: Scandinavian Journal of Infectious Diseases: Vol 28, No 5 (tandfonline.com)	1	1	Snowball	1996	S. Ahkee, J. Ramirez	A case of concurrent Lyme meningitis with ehrlichiosis	Scand J Infect Dis					0	1	English
S25	1	1	1	Snowball	1999	T.R. Peters, K.M. Edwards, S.M. Standaert	Severe ehrlichiosis in an adolescent taking trimethoprim-sulfamethoxazole	Pediactric Infectious Disease	USA	Case report	1999		1		English	1					1	1	16	0	USA	Tennessee		USA		0	.		1999	periorbital cellulitis two years previously treated with iv antibiotics with resolution, TMP-SMX for treatment of acne	.		0		1	1	1	1	.	10	.	1	40.1	1	.
S26	1	1	1		2001	C.D. Paddock, S.M. Folk, G.M. Shore, L.J. Machado, M.M. Huycke et al.	Infections with Ehrlichia chaffeensis and Ehrlichia ewingii in persons coinfected with human immunodeficiency virus	Clin Infect Dis					0	5	English
S27	1	1	1	Snowball	2002	N. Safdar, R.B. Love, D.G. Maki	Severe Ehrlichia chaffeensis infection in a lung transplant recipient: a review of ehrlichiosis in the immunocompromised patient	Emerging Infectious Diseases	USA	Case report	2000		1		English	1					1	1	38	0	USA	Missouri		USA		0	.		2000	cystic fibrosis, bilateral lung transplantation 1998, TMP-SMX, valacyclovir for prophylaxis	1	cyclosporine, mycophenolate, prednisone	0		1	1	1	1	3	.	.	1	38.3	.	.
S28	1	1	1	Snowball	2000	R. Arav-Boger, J.H. Knepp, J.J. Walls, J.S. Dumler	Human monocytic ehrlichiosis in a child with leukemia	Pediatric Infectious Disease Journal	USA	Case report	2000		1		English	1					1	1	6	0	USA	Maryland		USA		0	.		1998	pre-B cell lymphoblastic leukemia, dapsone for prophylaxis	1	vincristin, asparaginase, prednisone	0		1	1	1	1	.	.	.	1	39.5	.	.
S29	1	1	1	Snowball	1999	S.E. Roundtree, G.A. Nixon	Human monocytic ehrlichiosis in a thirteen year old: a case report		USA	Case report	1999		1		English	1					1	1	13	0	USA	Georgia		USA		0	3	playing outside, fishing	1999	.	.		.		1	1	1	1	5	.	.	1	40.2	1	.
S30	1	1	1	Snowball	2003	T.R. Talbot, J.A. Comer, K.C. Bloch	Ehrlichia chaffeensis infections among HIV-infected patients in a human monocytic ehrliquiosis-endemic area. Emerg Infect Dis	Emerging Infectious Diseases	USA	Serodiagnostic study / Case report	1999		1		English	2	2 out of 36 patients with HME compatible symptoms in a cohort of HIV+ patients				1	1	.	0	USA	Tennessee		USA	Tennessee	0	.		1999	HIV+	1	HIV	0		1	1	1	1	.	4	.	1	.	.	.
																					1	1	.	0	USA	Tennessee		USA	Tennessee	0	.		1999	HIV+	1	HIV	0		1	1	1	0	.	x	.	.	.	.	.
S31	1	1	1	Snowball	2001	S. Schiffman, M. Haq, F. Procopio, E.N. Forman	Ehrlichiosis infection in a 5-year old boy with neutropenia, anemia, thrombocytopenia, and hepatosplenomegaly	Journal of Pediatric Hematology/Oncology					0	5	English
S32	1	1	1	Snowball	2010	Esbenshade A, Esbenshade J, Domm J, Williams J, Frangoul H.	Severe ehrlichia infection in pediatric oncology and stem cell transplant patients.	Pediatr Blood Cancer	USA	Case report	2010		1		English	3					1	1	7	0	USA			USA		0	3	camp in a wooded area	2010	ALL	1	6-mercaptopurine and methotrexate	0		1	1	1	1	1	6	.	1	38.3	.	.
																					1	1	10	1	USA			USA		0	.		2010	CML, unrelated stem cell transplant with chronic graft versus host disease	1	chronic immune suppression due to chronic graft versus host disease	0		1	1	1	1	.	.	.	1	39.4	1	.
																					1	1	14	1	USA			USA		0	.		2010	Stage IIIa nodular sclerosing Hodgkin disease	1	status post five courses of COPP/ABV	0		1	1		1	.	.	.	1	.	1	.
S33	1	1	1	Snowball	2011	J.J. Pavelites, J.A. Prahlow	Fatal human monocytic ehrlichiosis: a case study	Forensic Sci Med Pathol	USA	Case report	2011		1		English	1					1	1	60	1	USA	Colorado		USA		0	.		2011	hypertension, back fusion, bladder reduction, melanoma and dilatation with curettage of the uterus, TMP-SMX medication	0		0		1	1	1	1	14	.	.	1	36.6	.	.
S34	1	1	1	Snowball	2010	C. Welinder-Olsson, E. Kjellin, K. Vaht, S. Jacobsson, C. Wenneras	First Case of Human “Candidatus Neoehrlichia mikurensis” Infection in a Febrile Patient with Chronic Lymphocytic Leukemia					Candidatus Neoehrlichia mikurensis	0	1	English
S35	1	1	1	Snowball	2010	J.S. Fehr, G.V. Bloemberg, C. Ritter, M. Hombach, T.F. Lüscher, R. Weber, P.M. Keller	Septicemia caused by tick-borne bacterial pathogen Candidatus Neoehrlichia mikurensis	Emerg Infect Dis				Candidatus Neoehrlichia mikurensis	0	1	English
S36	1	1	1	Snowball	2010	F.D. von Loewenich, W. Geissdörfer, C. Disque, J. Matten, G. Schett, S.G. Sakka, C. Bogdan	Detection of “Candidatus Neoehrlichia mikurensis” in two patients with severe febrile illnesses: evidence for a European sequence variant.	J Clin Microbiol				Candidatus Neoehrlichia mikurensis	0	1	English
S37	1	1	1	Snowball	2010	S. Pekova, J. Vydra, H. Kabickova, S. Frankova, R. Haugvicova et al	Candidatus Neoehrlichia mikurensis infection identifi ed in 2 hematooncologic patients: benefi t of molecular techniques for rare pathogen detection.	Diagn Microbiol Infect Dis				Candidatus Neoehrlichia mikurensis	0	1	English
S38	1	1	1	Snowball	2013	S.U. Nayak, G.L. Simon	Myocarditis after trimethoprim/ sulfamethoxazole treatment for ehrlichiosis	Emerg Infect Dis	USA	Case report	2013		1		English	1					1	1	73	1	USA	Virginia		USA		0	.		2013	.	.		0		1	1	1	1	4	.	.	1	39.3	1	.
S39	1	1	1	Snowball	2009	E.J. Masters, G.A. Storch, J.W. Summer	Ehrlichia ewingii in an immunocompetent adult	Mo Med.	USA	Case report	2009	Immunocompetent patient with E. ewingii infection, no crossreactivity to E. chaffeensis, after first round of doxy he got ill again, PCR negative, after restarting of doxy he was well again.	1		English	1					1	1	57	0	USA	Missouri		USA		0	.		2001	0	0		0		1	1		0	3	x	.	1	.	1	.
S40	1	1	1	Snowball	2009	K.L. Lawrence, M.R. Morrell, G.A. Storch, R.R. Hachem, E.P. Trulock	Clinical outcomes of solid organ transplant recipients with ehrlichiosis	Transpl Infect Dis	USA	Case series	2009	ARDS in 60% of patients with lung transplantation vs. 10% in patients with other solid organ transplantation, acute renal failure 60 vs. 45%, need for RRT 40 vs. 5%, need for ICU care 80 vs. 20%	1		English	25					1	1	58	1	USA			USA	Missouri	0	.		1996-2007	lung transplantation	1	Mycophenolate mofetil, Tacrolimus, Prednisone, TMP-SMX for prophylaxis	0		1	1	1	1	2	21 (median), 5-41 (range)	.	1	.	0	0
																					1	1	68	1	USA			USA	Missouri	0	.		1996-2007	lung transplantation	1	Mycophenolate mofetil, Tacrolimus, Prednisone, TMP-SMX for prophylaxis	0		1	1	1	1	10	21 (median), 5-41 (range)	.	1	.	0	0
																					1	1	63	1	USA			USA	Missouri	0	.		1996-2007	lung transplantation	1	Mycophenolate mofetil, Tacrolimus, Prednisone, TMP-SMX for prophylaxis	0		1	1		1	21	21 (median), 5-41 (range)	.	1	.	0	0
																					1	1	57	0	USA			USA	Missouri	0	.		1996-2007	lung transplantation	1	Azathioprine, Tacrolimus, Prednisone, TMP-SMX for prophylaxis	0		1	1	1	1	5	21 (median), 5-41 (range)	.	1	.	0	0
																					1	1	26	1	USA			USA	Missouri	0	.		1996-2007	lung transplantation	1	Mycophenolate mofetil, Tacrolimus, Prednisone, TMP-SMX for prophylaxis	.		1	1	1	1	3	21 (median), 5-41 (range)	.	1	.	0	0
																					1	1	62	0	USA			USA	Missouri	0	.		1996-2007	kidney transplantation	1	Mycophenolate mofetil, Tacrolimus, Prednisone	0		1	1	1	1	2	5 (median), 3-14 (range)	.	0	.	1	0
																					1	1	64	0	USA			USA	Missouri	0	.		1996-2007	kidney transplantation	1	Tacrolismus, Prednisone	0		1	1		1	18	5 (median), 3-14 (range)	.	1	.	0	0
																					1	1	55	0	USA			USA	Missouri	0	.		1996-2007	kidney transplantation	1	Azathioprine, Cyclosporine, Prednisone	0		1	1	1	1	2	5 (median), 3-14 (range)	.	1	.	1	0
																					1	1	45	0	USA			USA	Missouri	0	.		1996-2007	kidney transplantation	1	Azathioprine, Cyclosporine, Prednisone	0		1	1	1	1	4	5 (median), 3-14 (range)	.	1	.	0	0
																					1	1	50	0	USA			USA	Missouri	0	.		1996-2007	kidney transplantation	1	Azathioprine, Cyclosporine, Prednisone	0		1	1		1	3	5 (median), 3-14 (range)	.	1	.	0	0
																					1	1	65	1	USA			USA	Missouri	0	.		1996-2007	kidney transplantation	1	Prednisone	0		1	1	1	1	14	5 (median), 3-14 (range)	.	1	.	0	0
																					1	1	55	0	USA			USA	Missouri	0	.		1996-2007	kidney transplantation	1	Mycophenolate mofetil, Cyclosporine, Prednisone	0		1	1		1	4	5 (median), 3-14 (range)	.	1	.	0	0
																					1	1	48	0	USA			USA	Missouri	0	.		1996-2007	kidney transplantation	1	Azathioprine, Tacrolimus, Prednisone	0		1	1	1	1	18	5 (median), 3-14 (range)	.	1	.	0	0
																					1	1	44	1	USA			USA	Missouri	0	.		1996-2007	kidney transplantation	1	Azathioprine, Cyclosporine, Prednisone	.		1	1	1	1	14	5 (median), 3-14 (range)	.	1	.	0	0
																					1	1	34	0	USA			USA	Missouri	0	.		1996-2007	kidney transplantation	1	Azathioprine, Cyclosporine, Prednisone	0		1	1		1	7	5 (median), 3-14 (range)	.	1	.	0	0
																					1	1	30	0	USA			USA	Missouri	0	.		1996-2007	kidney transplantation	1	Azathioprine, Cyclosporine, Prednisone	0		1	1	1	1	7	5 (median), 3-14 (range)	.	1	.	1	0
																					1	1	33	1	USA			USA	Missouri	0	.		1996-2007	kidney transplantation	1	Azathioprine, Cyclosporine, Prednisone	.		1	1	1	1	3	5 (median), 3-14 (range)	.	1	.	1	1
																					1	1	44	0	USA			USA	Missouri	0	.		1996-2007	kidney transplantation	1	Mycophenolate mofetil, Tacrolimus, Prednisone	0		1	1	1	1	3	5 (median), 3-14 (range)	.	1	.	0	0
																					1	1	50	1	USA			USA	Missouri	0	.		1996-2007	liver transplantation	1	Azathioprine, Cyclosporine, Prednisone	0		1	1		1	7	5 (median), 3-14 (range)	.	1	.	0	0
																					1	1	37	0	USA			USA	Missouri	0	.		1996-2007	liver transplantation	1	Cyclosporine, Prednisone	0		1	1	1	1	4	5 (median), 3-14 (range)	.	1	.	0	0
																					1	1	56	0	USA			USA	Missouri	0	.		1996-2007	liver transplantation	1	Cyclosporine, Prednisone	0		1	1	1	1	6	5 (median), 3-14 (range)	.	1	.	0	0
																					1	1	58	0	USA			USA	Missouri	0	.		1996-2007	liver transplantation	1	Cyclosporine, Prednisone	0		1	1	1	1	3	5 (median), 3-14 (range)	.	1	.	0	0
																					1	1	51	0	USA			USA	Missouri	0	.		1996-2007	liver transplantation	1	Cyclosporine, Prednisone	0		1	1		1	10	5 (median), 3-14 (range)	.	1	.	0	0
																					1	1	54	0	USA			USA	Missouri	0	.		1996-2007	heart transplantation	1	Azathioprine, Cyclosporine	0		1	1	1	1	5	5 (median), 3-14 (range)	.	1	.	0	0
																					1	1	63	0	USA			USA	Missouri	0	.		1996-2007	heart transplantation	1	Mycophenolate mofetil, Cyclosporine, Prednisone	0		1	1	1	1	3	5 (median), 3-14 (range)	.	1	.	0	0
S41	1	1	1	Snowball	2007	L.D. Thomas, I. Hongo, K.C. Bloch, Y.-W. Tang, S. Dummer	Human ehrlichiosis in transplant recipients.	Am J Transplant	USA	Case series	2007	Discussion nur bei Immunkompetenten zeigt sich ein Rash; ist das auch bei unseren Daten so?	1		English	15					1	1	50	0	USA			USA	Tennessee	0	.		1998-2006	kidney transplantation	1	Cyclosporine, Azathioprine, Prednisone	0		1	1	1	1	7	4 (median)	.	1	.	.	.
																					1	1	34	1	USA			USA	Tennessee	0	.		1998-2006	kidney transplantation	1	cyclosporine, mycophenolate, prednisone	.		1	1		1	7	4 (median)	.	1	.	.	.
																					1	1	59	0	USA			USA	Tennessee	0	.		1998-2006	heart transplantation	1	Cyclosporine, Prednisone, study drug (either azathioprine or rhodomycin)	0		1	1	1	1	3	4 (median)	.	1	.	.	.
																					1	1	15	1	USA			USA	Tennessee	0	.		1998-2006	kidney transplantation	1	cyclosporine, mycophenolate, prednisone	.		1	1		1	5	4 (median)	.	1	.	.	.
																					1	1	38	0	USA			USA	Tennessee	0	.		1998-2006	heart transplantation	1	cyclosporine, mycophenolate, prednisone	0		1	1	1	1	4	4 (median)	.	1	.	.	.
																					1	1	17	0	USA			USA	Tennessee	0	.		1998-2006	liver transplantation	1	Cyclosporine, Azathioprine, Prednisone	0		1	1	1	1	7	4 (median)	.	1	.	.	.
																					1	1	44	0	USA			USA	Tennessee	0	.		1998-2006	kidney transplantation	1	cyclosporine, mycophenolate, prednisone	0		1	1	1	1	5	4 (median)	.	1	.	.	.
																					1	1	63	0	USA			USA	Tennessee	0	.		1998-2006	heart transplantation	1	cyclosporine, mycophenolate, prednisone	0		1	1		1	3	4 (median)	.	1	.	.	.
																					1	1	36	0	USA			USA	Tennessee	0	.		1998-2006	kidney transplantation	1	tacrolimus, mycophenolate mofetil, prednisone	0		1	1	1	1	8	4 (median)	.	1	.	.	.
																					1	1	54	0	USA			USA	Tennessee	0	.		1998-2006	heart transplantation	1	Cyclosporine, sirolimus, prednisone	0		1	1	1	1	14	4 (median)	.	1	.	.	.
																					1	1	61	0	USA			USA	Tennessee	0	.		1998-2006	heart transplantation	1	cyclosporine, mycophenolate	0		1	1	1	1	4	4 (median)	.	1	.	.	.
																					1	1	65	0	USA			USA	Tennessee	0	.		1998-2006	lung transplantation	1	tacrolimus, azathioprine, prednisone	0		1	1		1	7	4 (median)	.	1	.	.	.
																					1	1	51	0	USA			USA	Tennessee	0	.		1998-2006	kidney transplantation	1	cyclosporine, mycophenolate mofetil, prednisone	0		1	1	1	1	2	4 (median)	.	1	.	.	.
																					1	1	22	0	USA			USA	Tennessee	0	.		1998-2006	kidney transplantation	1	sirolimus, prednisone	0		1	1	1	1	1	4 (median)	.	1	.	.	.
																					1	1	73	0	USA			USA	Tennessee	0	.		1998-2006	heart transplantation	1	cyclosporine, azathioprine	0		1	1	1	1	3	4 (median)	.	1	.	.	.
S42	1	1	1	Snowball	2014	A. Grankvist, P.-O. Andersson, M. Mattsson, M. Sender, K. Vaht et al	Infections with the tick-borne bacterium ‘‘Candidatus Neoehrlichia mikurensis’’ mimic noninfectious conditions in patients with B cell malignancies or autoimmune diseases.	Clin Infect Dis				Candidatus Neoehrlichia mikurensis	0	1	English
S43	1	1	1	Snowball	2014	R. Welc-Faleciak, E. Sinski, M. Kowalec, J. Zajkowska, S.A. Pancewicz	Asymptomatic ‘‘Candidatus Neoehrlichia mikurensis’’ infections in immunocompetent humans.	J Clin Microbiol				Candidatus Neoehrlichia mikurensis	0	1	English
S44	1	1	1	Snowball	2015	C. Wenneras	Infections with the tick-borne bacterium Candidatus Neoehrlichia mikurensis.	Clin Microbiol Dis				Candidatus Neoehrlichia mikurensis	0	1	English
S45	1	1	1	Snowball	2011	D. Hanson, A.W. Walter, J. Powell	Ehrlichia-induced hemophagocytic lymphohistiocytosis in two children.	Pediatr Blood Cancer	USA	Case report	2010		1		English	2					1	1	10	1	USA			USA		0	.		2010	.	.		0		1	1	1	1	8	.	.	1	40.4	.	.
																					1	1	13	0	USA			USA		0	.		2010	0	0		0		1	1	1	1	7	1	.	1	40.5	.	.
S46	1	1	1	Snowball	2015	V. Vijayan, A. Thambundit, S. Sukumaran	Hemophagocytic lymphohistiocytosis secondary to ehrlichiosis in a child.	Clin Pediatr	USA	Case report	2014		1		English	1					1	1	7	0	USA			USA		0	.		2015	0	0		0		1	1	1	1	12	.	.	1	39	.	.
S47	1	1	1		2015	Z.K. Otrock, M.D. Gonzalez, C.S. Eby	Ehrlichia-induced hemophagocytic lympohistiocytosis: a case series and review of the literature						0	10	English	5	5
S48	0			Snowball	2013	R. Pandey, R. Kochar, S. Kemp, D. Rotaru, S.V. Shah	Ehrlichiosis presenting with toxic shock-like syndrome and secondary hemophagocytic lymphohistiocytosis.	J Ark Med Soc					0	9
S49	1	1	1	Snowball	2012	N.S. Havens, B.R. Kinnear, S. Mato	Fatal ehrlichial myocarditis in a healthy adolescent: a case report and review of the literature.	Clin Infect Dis	USA	Case report	2011		1		English	1					1	1	15	1	USA			USA		0	.		2011	0	0		.		1	1		1	8	3	1	1	39.3	.	.
S50	https://www.ncbi.nlm.nih.gov/pmc/articles/PMC5073573/	1	1	Snowball	2016	C. Geier, J. Davis, M. Siegel	Severe human monocytic ehrlichiosis presenting with altered mental status and seizures.	BMJ Case Rep	USA	Case report	2016		1		English	1					1	1	66	1	USA			USA		0	.		2016	osteoarthritis, depression with anxiety, osteoporosis, appendectomy, prophylactic oophorectomy	0		0		1	1	1	1	5	.	.	1	39.3	1	.
S51	1	1	1	Snowball	2013	D. Slack, W. Emmons	A case of fulminant ehrlichiosis in the setting of recent trimethoprim-sulfamethoxazole use.	Infect Dis Clin Pract.	USA	Case report	2011		1		English	1					1	1	54	1	USA	Delaware		USA		0	3	resided in a trailer	2011	fibromyalgia, bladder calculi with UTIs	0		0		1	1	1	1	.	.	.	1	.	.	.
S52	1	1	1	Snowball	2014	C. Beavers, K. Rickard, J.W. Snyder, S. C. Hollensead	Two fatal Ehrlichia cases with complete autopsies.	JMM Case Reports	USA	Case report	2014		1		English	2					1	1	56	1	USA	Kentucky		USA		0	.		2009	morbid obesity, sleep apnoea, hypertension, chronic venous insufficiency, migraine headaches, renal calculi and depression, taking TMP-SMX for bronchitis-like illness	.		0		1	1	1	1	.	.	.	.	.	.	.
																					1	1	45	0	USA	Kentucky		USA		0	.		2009	taking TMP-SMX	.		0		1	1	1	1	.	.	.	1	39.1	.	.
S53	0			Snowball	2015	E. Ugbarugba	Aseptic meningitis secondary to Ehrlichia chaffeensis.	J Hosp Med					0	9
S54	Hemophagocytic Lymphohistiocytosis Secondary to Ehrlichia ch... : Journal of Pediatric Hematology/Oncology (lww.com)	1	1	Snowball	2010	S. Burns, R. Saylors, A. Mian	Hemophagocytic lymphohistiocytosis secondary to Ehrlichia chaffeensis infection: a case report.	J Pediatr Hematol Oncol	USA	Case report	2009		1		English	1					1	1	10	0	USA			USA		0	.		2009	0	0		0		1	1	1	1	14	.	.	1	39.2	.	.
S55	1	1	1	Snowball	2015	V.A. Statler, G.S. Marshall	Hemophagocytic lymphohistiocytosis induced by monocytic ehrlichiosis.	J Pediatr	USA	Case report	2015		1		English	1					1	1	7	1	USA			USA		0	.		2013	.	.		0		1	1	1	1	6	.	.	1	.	.	.
S56	1	1	1	Snowball	2016	H. Ta, B. Reid, D. Bhatia, R. Levorson	Ehrlichiosis induced aseptic meningitis and second-degree heart block in an adolescent male.	Pediatr Infect Dis J	USA	Case report	2016		1		English	1					1	1	16	0	USA			USA		0	3	fishing, hiking	2016	0	0		0		1	1	1	1	6	.	.	1	40	1	1
S57	1	1	1	Snowball	2016	C.G. Sosa-Gutierrez, F. Solorzano-Santos, D.H. Walker, J. Torres, C. A. Serrano, G.Gordillo-Perez	Fatal Monocytic Ehrlichiosis in Woman, Mexico 2013	Emerg Infect Dis	Mexico	Case report	2013		1		English	1					1	1	31	1	Mexico			Mexico		0	.		2013	0	0		.		1	1	1	1	15	.	.	1	.	1	.
S58	1	1	1	Snowball	2012	B.A. Cunha, J.G. Chandrankunnel, J.E. Hage	Ehrlichia chaffeensis human monocytic ehrlichiosis with pancytopenia.	Scand J Infect Dis	USA	Case report	2012		1		English	1					1	1	34	0	USA			USA		0	.		2012	thalassemia trait	.		0		1	1	1	0	5	x	.	1	37	1	.
S59	1	1	1	Snowball	2008	W.K. Reeves, A.D. Loftis, W.L. Nicholson, A.G. Czarkowski	The first report of human illness associated with the Panola Mountain Ehrlichia species: a case report	Journal of Medical Case Reports	USA	Case report	2008		1		English	1					1	1	31	0	USA	Georgia		USA		0	3	hiking	2005	.	.		0		1	1		0	21	x	.	0	.	.	.
S60	https://ashpublications.org/blood/article/106/11/4343/122950/Ehrlichiosis-Mimicking-T-Cell-Lymphoma-Leukemia	1	1	Snowball	2005	A. Malani, R. Weigand, V. Gupta, L. Hertzberg, G. Rangineni	Ehrlichiosis mimicking T-cell lymphoma/leukemia.	Blood	USA	Case report	2005		1		English	1					1	1	20	1	USA			USA		0	.		2005	.	.		.		1	1	1	1	2	13	.	1	38.6	1	1
S61	https://www.ncbi.nlm.nih.gov/pmc/articles/PMC7672514/	1	1	Snowball	2020	K. Kuriakose, A.C. Pettit, J. Schmitz, A. Moncayo, K.C. Bloch	Assessment of Risk Factors and Outcomes of Severe Ehrlichiosis Infection	JAMA	USA	Analytic cross-sectional study	2018-2020	55 patients have received TMP-SMX in the 2 weeks before diagnosis (nicht eintragbar, welche)	1		English	155					0	1	50 (median), 23-64 (interquartile range)	0	USA			USA		0	.		2007-2017	HIV+ (CD4+ cells < 200/ul)	1	HIV+ (CD4+ cells < 200/ul)	.		1	1		1	.	6 (median), 4-14 (interquartile range)	.	1	.	.	.
																					0	1	50 (median), 23-64 (interquartile range)	0	USA			USA		0	.		2007-2017	HIV+ (CD4+ cells < 200/ul)	1	HIV+ (CD4+ cells < 200/ul)	.		1	1		1	.	6 (median), 4-14 (interquartile range)	.	1	.	.	.
																					0	1	50 (median), 23-64 (interquartile range)	0	USA			USA		0	.		2007-2017	HIV+ (CD4+ cells < 200/ul)	1	HIV+ (CD4+ cells < 200/ul)	.		1	1		1	.	6 (median), 4-14 (interquartile range)	.	1	.	.	.
																					0	1	50 (median), 23-64 (interquartile range)	0	USA			USA		0	.		2007-2017	HIV+ (CD4+ cells < 200/ul)	1	HIV+ (CD4+ cells < 200/ul)	.		1	1		1	.	6 (median), 4-14 (interquartile range)	.	1	.	.	.
																					0	1	50 (median), 23-64 (interquartile range)	0	USA			USA		0	.		2007-2017	HIV+ (CD4+ cells < 200/ul)	1	HIV+ (CD4+ cells < 200/ul)	.		1	1		1	.	6 (median), 4-14 (interquartile range)	.	1	.	.	.
																					0	1	50 (median), 23-64 (interquartile range)	0	USA			USA		0	.		2007-2017	HIV+ (CD4+ cells < 200/ul)	1	HIV+ (CD4+ cells < 200/ul)	.		1	1		1	.	6 (median), 4-14 (interquartile range)	.	1	.	.	.
																					0	1	50 (median), 23-64 (interquartile range)	0	USA			USA		0	.		2007-2017	HIV+ (CD4+ cells > 200/ul)	1	HIV+ (CD4+ cells > 200/ul)	.		1	1		1	.	6 (median), 4-14 (interquartile range)	.	1	.	.	.
																					0	1	50 (median), 23-64 (interquartile range)	0	USA			USA		0	.		2007-2017	HIV+ (CD4+ cells > 200/ul)	1	HIV+ (CD4+ cells > 200/ul)	.		1	1		1	.	6 (median), 4-14 (interquartile range)	.	1	.	.	.
																					0	1	50 (median), 23-64 (interquartile range)	0	USA			USA		0	.		2007-2017	HIV+ (CD4+ cells > 200/ul)	1	HIV+ (CD4+ cells > 200/ul)	.		1	1		1	.	6 (median), 4-14 (interquartile range)	.	1	.	.	.
																					0	1	50 (median), 23-64 (interquartile range)	0	USA			USA		0	.		2007-2017	HIV+ (CD4+ cells > 200/ul)	1	HIV+ (CD4+ cells > 200/ul)	.		1	1		1	.	6 (median), 4-14 (interquartile range)	.	1	.	.	.
																					0	1	50 (median), 23-64 (interquartile range)	0	USA			USA		0	.		2007-2017	HIV+ (CD4+ cells > 200/ul)	1	HIV+ (CD4+ cells > 200/ul)	.		1	1		1	.	6 (median), 4-14 (interquartile range)	.	1	.	.	.
																					0	1	50 (median), 23-64 (interquartile range)	0	USA			USA		0	.		2007-2017	HIV+ (CD4+ cells > 200/ul)	1	HIV+ (CD4+ cells > 200/ul)	.		1	1		1	.	6 (median), 4-14 (interquartile range)	.	1	.	.	.
																					0	1	50 (median), 23-64 (interquartile range)	0	USA			USA		0	.		2007-2017	HIV+ (CD4+ cells > 200/ul)	1	HIV+ (CD4+ cells > 200/ul)	.		1	1		1	.	6 (median), 4-14 (interquartile range)	.	1	.	.	.
																					0	1	50 (median), 23-64 (interquartile range)	0	USA			USA		0	.		2007-2017	HIV+ (CD4+ cells > 200/ul)	1	HIV+ (CD4+ cells > 200/ul)	.		1	1		1	.	6 (median), 4-14 (interquartile range)	.	1	.	.	.
																					0	1	50 (median), 23-64 (interquartile range)	0	USA			USA		0	.		2007-2017	HIV+ (CD4+ cells > 200/ul)	1	HIV+ (CD4+ cells > 200/ul)	.		1	1		1	.	6 (median), 4-14 (interquartile range)	.	1	.	.	.
																					0	1	50 (median), 23-64 (interquartile range)	0	USA			USA		0	.		2007-2017	HIV+ (CD4+ cells > 200/ul)	1	HIV+ (CD4+ cells > 200/ul)	.		1	1		1	.	6 (median), 4-14 (interquartile range)	.	1	.	.	.
																					0	1	50 (median), 23-64 (interquartile range)	0	USA			USA		0	.		2007-2017	.	1	splenectomy	.		1	1		1	.	6 (median), 4-14 (interquartile range)	.	1	.	.	.
																					0	1	50 (median), 23-64 (interquartile range)	0	USA			USA		0	.		2007-2017	.	1	splenectomy	.		1	1		1	.	6 (median), 4-14 (interquartile range)	.	1	.	.	.
																					0	1	50 (median), 23-64 (interquartile range)	0	USA			USA		0	.		2007-2017	.	1	neutropenia	.		1	1		1	.	6 (median), 4-14 (interquartile range)	.	1	.	.	.
																					0	1	50 (median), 23-64 (interquartile range)	0	USA			USA		0	.		2007-2017	.	1	neutropenia	.		1	1		1	.	6 (median), 4-14 (interquartile range)	.	1	.	.	.
																					0	1	50 (median), 23-64 (interquartile range)	0	USA			USA		0	.		2007-2017	.	1	neutropenia	.		1	1		1	.	6 (median), 4-14 (interquartile range)	.	1	.	.	.
																					0	1	50 (median), 23-64 (interquartile range)	0	USA			USA		0	.		2007-2017	organ transplant	1	organ transplant	.		1	1		1	.	6 (median), 4-14 (interquartile range)	.	1	.	.	.
																					0	1	50 (median), 23-64 (interquartile range)	0	USA			USA		0	.		2007-2017	organ transplant	1	organ transplant	.		1	1		1	.	6 (median), 4-14 (interquartile range)	.	1	.	.	.
																					0	1	50 (median), 23-64 (interquartile range)	0	USA			USA		0	.		2007-2017	organ transplant	1	organ transplant	.		1	1		1	.	6 (median), 4-14 (interquartile range)	.	1	.	.	.
																					0	1	50 (median), 23-64 (interquartile range)	0	USA			USA		0	.		2007-2017	organ transplant	1	organ transplant	.		1	1		1	.	6 (median), 4-14 (interquartile range)	.	1	.	.	.
																					0	1	50 (median), 23-64 (interquartile range)	0	USA			USA		0	.		2007-2017	organ transplant	1	organ transplant	.		1	1		1	.	6 (median), 4-14 (interquartile range)	.	1	.	.	.
																					0	1	50 (median), 23-64 (interquartile range)	0	USA			USA		0	.		2007-2017	organ transplant	1	organ transplant	.		1	1		1	.	6 (median), 4-14 (interquartile range)	.	1	.	.	.
																					0	1	50 (median), 23-64 (interquartile range)	0	USA			USA		0	.		2007-2017	organ transplant	1	organ transplant	.		1	1		1	.	6 (median), 4-14 (interquartile range)	.	1	.	.	.
																					0	1	50 (median), 23-64 (interquartile range)	0	USA			USA		0	.		2007-2017	organ transplant	1	organ transplant	.		1	1		1	.	6 (median), 4-14 (interquartile range)	.	1	.	.	.
																					0	1	50 (median), 23-64 (interquartile range)	0	USA			USA		0	.		2007-2017	organ transplant	1	organ transplant	.		1	1		1	.	6 (median), 4-14 (interquartile range)	.	1	.	.	.
																					0	1	50 (median), 23-64 (interquartile range)	0	USA			USA		0	.		2007-2017	organ transplant	1	organ transplant	.		1	1		1	.	6 (median), 4-14 (interquartile range)	.	1	.	.	.
																					0	1	50 (median), 23-64 (interquartile range)	0	USA			USA		0	.		2007-2017	organ transplant	1	organ transplant	.		1	1		1	.	6 (median), 4-14 (interquartile range)	.	1	.	.	.
																					0	1	50 (median), 23-64 (interquartile range)	0	USA			USA		0	.		2007-2017	organ transplant	1	organ transplant	.		1	1		1	.	6 (median), 4-14 (interquartile range)	.	1	.	.	.
																					0	1	50 (median), 23-64 (interquartile range)	0	USA			USA		0	.		2007-2017	organ transplant	1	organ transplant	.		1	1		1	.	6 (median), 4-14 (interquartile range)	.	1	.	.	.
																					0	1	50 (median), 23-64 (interquartile range)	0	USA			USA		0	.		2007-2017	organ transplant	1	organ transplant	.		1	1		1	.	6 (median), 4-14 (interquartile range)	.	1	.	.	.
																					0	1	50 (median), 23-64 (interquartile range)	0	USA			USA		0	.		2007-2017	organ transplant	1	organ transplant	.		1	1		1	.	6 (median), 4-14 (interquartile range)	.	1	.	.	.
																					0	1	50 (median), 23-64 (interquartile range)	0	USA			USA		0	.		2007-2017	organ transplant	1	organ transplant	.		1	1		1	.	6 (median), 4-14 (interquartile range)	.	1	.	.	.
																					0	1	50 (median), 23-64 (interquartile range)	0	USA			USA		0	.		2007-2017	organ transplant	1	organ transplant	.		1	1		1	.	6 (median), 4-14 (interquartile range)	.	1	.	.	.
																					0	1	50 (median), 23-64 (interquartile range)	0	USA			USA		0	.		2007-2017	organ transplant	1	organ transplant	.		1	1		1	.	6 (median), 4-14 (interquartile range)	.	1	.	.	.
																					0	1	50 (median), 23-64 (interquartile range)	0	USA			USA		0	.		2007-2017	organ transplant	1	organ transplant	.		1	1		1	.	6 (median), 4-14 (interquartile range)	.	1	.	.	.
																					0	1	50 (median), 23-64 (interquartile range)	0	USA			USA		0	.		2007-2017	organ transplant	1	organ transplant	.		1	1		1	.	6 (median), 4-14 (interquartile range)	.	1	.	.	.
																					0	1	50 (median), 23-64 (interquartile range)	0	USA			USA		0	.		2007-2017	organ transplant	1	organ transplant	.		1	1		1	.	6 (median), 4-14 (interquartile range)	.	0	.	.	.
																					0	1	50 (median), 23-64 (interquartile range)	0	USA			USA		0	.		2007-2017	organ transplant	1	organ transplant	.		1	1		1	.	6 (median), 4-14 (interquartile range)	.	0	.	.	.
																					0	1	50 (median), 23-64 (interquartile range)	0	USA			USA		0	.		2007-2017	organ transplant	1	organ transplant	.		1	1		1	.	4 (median), 3-6 (interquartile range)	.	1	.	.	.
																					0	1	50 (median), 23-64 (interquartile range)	0	USA			USA		0	.		2007-2017	organ transplant	1	organ transplant	.		1	1		1	.	4 (median), 3-6 (interquartile range)	.	1	.	.	.
																					0	1	50 (median), 23-64 (interquartile range)	0	USA			USA		0	.		2007-2017	organ transplant	1	organ transplant	.		1	1		1	.	4 (median), 3-6 (interquartile range)	.	1	.	.	.
																					0	1	50 (median), 23-64 (interquartile range)	0	USA			USA		0	.		2007-2017	organ transplant	1	organ transplant	.		1	1		1	.	4 (median), 3-6 (interquartile range)	.	1	.	.	.
																					0	1	50 (median), 23-64 (interquartile range)	0	USA			USA		0	.		2007-2017	organ transplant	1	organ transplant	.		1	1		1	.	4 (median), 3-6 (interquartile range)	.	1	.	.	.
																					0	1	50 (median), 23-64 (interquartile range)	0	USA			USA		0	.		2007-2017	.	1	chemotherapy	.		1	1		1	.	4 (median), 3-6 (interquartile range)	.	1	.	.	.
																					0	1	50 (median), 23-64 (interquartile range)	0	USA			USA		0	.		2007-2017	.	1	chemotherapy	.		1	1		1	.	4 (median), 3-6 (interquartile range)	.	1	.	.	.
																					0	1	50 (median), 23-64 (interquartile range)	0	USA			USA		0	.		2007-2017	.	1	chemotherapy	.		1	1		1	.	4 (median), 3-6 (interquartile range)	.	1	.	.	.
																					0	1	50 (median), 23-64 (interquartile range)	0	USA			USA		0	.		2007-2017	.	1	chemotherapy	.		1	1		1	.	4 (median), 3-6 (interquartile range)	.	1	.	.	.
																					0	1	50 (median), 23-64 (interquartile range)	0	USA			USA		0	.		2007-2017	.	1	chemotherapy	.		1	1		1	.	4 (median), 3-6 (interquartile range)	.	1	.	.	.
																					0	1	50 (median), 23-64 (interquartile range)	0	USA			USA		0	.		2007-2017	.	1	chemotherapy	.		1	1		1	.	4 (median), 3-6 (interquartile range)	.	1	.	.	.
																					0	1	50 (median), 23-64 (interquartile range)	0	USA			USA		0	.		2007-2017	.	1	chemotherapy	.		1	1		1	.	4 (median), 3-6 (interquartile range)	.	1	.	.	.
																					0	1	50 (median), 23-64 (interquartile range)	0	USA			USA		0	.		2007-2017	.	1	neutropenia	.		1	1		1	.	4 (median), 3-6 (interquartile range)	.	1	.	.	.
																					0	1	50 (median), 23-64 (interquartile range)	0	USA			USA		0	.		2007-2017	.	0		.		1	1		1	.	4 (median), 3-6 (interquartile range)	.	1	.	.	.
																					0	1	50 (median), 23-64 (interquartile range)	0	USA			USA		0	.		2007-2017	.	0		.		1	1		1	.	4 (median), 3-6 (interquartile range)	.	1	.	.	.
																					0	1	50 (median), 23-64 (interquartile range)	0	USA			USA		0	.		2007-2017	.	0		.		1	1		1	.	4 (median), 3-6 (interquartile range)	.	1	.	.	.
																					0	1	50 (median), 23-64 (interquartile range)	0	USA			USA		0	.		2007-2017	.	0		.		1	1		1	.	4 (median), 3-6 (interquartile range)	.	1	.	.	.
																					0	1	50 (median), 23-64 (interquartile range)	0	USA			USA		0	.		2007-2017	.	0		.		1	1		1	.	4 (median), 3-6 (interquartile range)	.	1	.	.	.
																					0	1	50 (median), 23-64 (interquartile range)	0	USA			USA		0	.		2007-2017	.	0		.		1	1		1	.	4 (median), 3-6 (interquartile range)	.	1	.	.	.
																					0	1	50 (median), 23-64 (interquartile range)	0	USA			USA		0	.		2007-2017	.	0		.		1	1		1	.	4 (median), 3-6 (interquartile range)	.	1	.	.	.
																					0	1	50 (median), 23-64 (interquartile range)	0	USA			USA		0	.		2007-2017	.	0		.		1	1		1	.	4 (median), 3-6 (interquartile range)	.	1	.	.	.
																					0	1	50 (median), 23-64 (interquartile range)	0	USA			USA		0	.		2007-2017	.	0		.		1	1		1	.	4 (median), 3-6 (interquartile range)	.	1	.	.	.
																					0	1	50 (median), 23-64 (interquartile range)	0	USA			USA		0	.		2007-2017	.	0		.		1	1		1	.	4 (median), 3-6 (interquartile range)	.	1	.	.	.
																					0	1	50 (median), 23-64 (interquartile range)	0	USA			USA		0	.		2007-2017	.	0		.		1	1		1	.	4 (median), 3-6 (interquartile range)	.	1	.	.	.
																					0	1	50 (median), 23-64 (interquartile range)	0	USA			USA		0	.		2007-2017	.	0		.		1	1		1	.	4 (median), 3-6 (interquartile range)	.	1	.	.	.
																					0	1	50 (median), 23-64 (interquartile range)	0	USA			USA		0	.		2007-2017	.	0		.		1	1		1	.	4 (median), 3-6 (interquartile range)	.	1	.	.	.
																					0	1	50 (median), 23-64 (interquartile range)	0	USA			USA		0	.		2007-2017	.	0		.		1	1		1	.	4 (median), 3-6 (interquartile range)	.	1	.	.	.
																					0	1	50 (median), 23-64 (interquartile range)	0	USA			USA		0	.		2007-2017	.	0		.		1	1		1	.	4 (median), 3-6 (interquartile range)	.	1	.	.	.
																					0	1	50 (median), 23-64 (interquartile range)	0	USA			USA		0	.		2007-2017	.	0		.		1	1		1	.	4 (median), 3-6 (interquartile range)	.	1	.	.	.
																					0	1	50 (median), 23-64 (interquartile range)	0	USA			USA		0	.		2007-2017	.	0		.		1	1		1	.	4 (median), 3-6 (interquartile range)	.	1	.	.	.
																					0	1	50 (median), 23-64 (interquartile range)	0	USA			USA		0	.		2007-2017	.	0		.		1	1		1	.	4 (median), 3-6 (interquartile range)	.	1	.	.	.
																					0	1	50 (median), 23-64 (interquartile range)	0	USA			USA		0	.		2007-2017	.	0		.		1	1		1	.	4 (median), 3-6 (interquartile range)	.	1	.	.	.
																					0	1	50 (median), 23-64 (interquartile range)	0	USA			USA		0	.		2007-2017	.	0		.		1	1		1	.	4 (median), 3-6 (interquartile range)	.	1	.	.	.
																					0	1	50 (median), 23-64 (interquartile range)	0	USA			USA		0	.		2007-2017	.	0		.		1	1		1	.	4 (median), 3-6 (interquartile range)	.	1	.	.	.
																					0	1	50 (median), 23-64 (interquartile range)	0	USA			USA		0	.		2007-2017	.	0		.		1	1		1	.	4 (median), 3-6 (interquartile range)	.	1	.	.	.
																					0	1	50 (median), 23-64 (interquartile range)	0	USA			USA		0	.		2007-2017	.	0		.		1	1		1	.	4 (median), 3-6 (interquartile range)	.	1	.	.	.
																					0	1	50 (median), 23-64 (interquartile range)	0	USA			USA		0	.		2007-2017	.	0		.		1	1		1	.	4 (median), 3-6 (interquartile range)	.	1	.	.	.
																					0	1	50 (median), 23-64 (interquartile range)	0	USA			USA		0	.		2007-2017	.	0		.		1	1		1	.	4 (median), 3-6 (interquartile range)	.	1	.	.	.
																					0	1	50 (median), 23-64 (interquartile range)	0	USA			USA		0	.		2007-2017	.	0		.		1	1		1	.	4 (median), 3-6 (interquartile range)	.	1	.	.	.
																					0	1	50 (median), 23-64 (interquartile range)	0	USA			USA		0	.		2007-2017	.	0		.		1	1		1	.	4 (median), 3-6 (interquartile range)	.	1	.	.	.
																					0	1	50 (median), 23-64 (interquartile range)	0	USA			USA		0	.		2007-2017	.	0		.		1	1		1	.	4 (median), 3-6 (interquartile range)	.	1	.	.	.
																					0	1	50 (median), 23-64 (interquartile range)	0	USA			USA		0	.		2007-2017	.	0		.		1	1		1	.	4 (median), 3-6 (interquartile range)	.	1	.	.	.
																					0	1	50 (median), 23-64 (interquartile range)	0	USA			USA		0	.		2007-2017	.	0		.		1	1		1	.	4 (median), 3-6 (interquartile range)	.	1	.	.	.
																					0	1	50 (median), 23-64 (interquartile range)	0	USA			USA		0	.		2007-2017	.	0		.		1	1		1	.	4 (median), 3-6 (interquartile range)	.	1	.	.	.
																					0	1	50 (median), 23-64 (interquartile range)	0	USA			USA		0	.		2007-2017	.	0		.		1	1		1	.	4 (median), 3-6 (interquartile range)	.	1	.	.	.
																					0	1	50 (median), 23-64 (interquartile range)	0	USA			USA		0	.		2007-2017	.	0		.		1	1		1	.	4 (median), 3-6 (interquartile range)	.	1	.	.	.
																					0	1	50 (median), 23-64 (interquartile range)	0	USA			USA		0	.		2007-2017	.	0		.		1	1		1	.	4 (median), 3-6 (interquartile range)	.	1	.	.	.
																					0	1	50 (median), 23-64 (interquartile range)	0	USA			USA		0	.		2007-2017	.	0		.		1	1		1	.	4 (median), 3-6 (interquartile range)	.	1	.	.	.
																					0	1	50 (median), 23-64 (interquartile range)	0	USA			USA		0	.		2007-2017	.	0		.		1	1		1	.	4 (median), 3-6 (interquartile range)	.	1	.	.	.
																					0	1	50 (median), 23-64 (interquartile range)	0	USA			USA		0	.		2007-2017	.	0		.		1	1		1	.	4 (median), 3-6 (interquartile range)	.	1	.	.	.
																					0	1	50 (median), 23-64 (interquartile range)	0	USA			USA		0	.		2007-2017	.	0		.		1	1		1	.	4 (median), 3-6 (interquartile range)	.	1	.	.	.
																					0	1	50 (median), 23-64 (interquartile range)	0	USA			USA		0	.		2007-2017	.	0		.		1	1		1	.	4 (median), 3-6 (interquartile range)	.	1	.	.	.
																					0	1	50 (median), 23-64 (interquartile range)	0	USA			USA		0	.		2007-2017	.	0		.		1	1		1	.	4 (median), 3-6 (interquartile range)	.	1	.	.	.
																					0	1	50 (median), 23-64 (interquartile range)	0	USA			USA		0	.		2007-2017	.	0		.		1	1		1	.	4 (median), 3-6 (interquartile range)	.	1	.	.	.
																					0	1	50 (median), 23-64 (interquartile range)	0	USA			USA		0	.		2007-2017	.	0		.		1	1		1	.	4 (median), 3-6 (interquartile range)	.	1	.	.	.
																					0	1	50 (median), 23-64 (interquartile range)	0	USA			USA		0	.		2007-2017	.	0		.		1	1		1	.	4 (median), 3-6 (interquartile range)	.	1	.	.	.
																					0	1	50 (median), 23-64 (interquartile range)	1	USA			USA		0	.		2007-2017	.	0		.		1	1		1	.	4 (median), 3-6 (interquartile range)	.	1	.	.	.
																					0	1	50 (median), 23-64 (interquartile range)	1	USA			USA		0	.		2007-2017	.	0		.		1	1		1	.	4 (median), 3-6 (interquartile range)	.	1	.	.	.
																					0	1	50 (median), 23-64 (interquartile range)	1	USA			USA		0	.		2007-2017	.	0		.		1	1		1	.	4 (median), 3-6 (interquartile range)	.	1	.	.	.
																					0	1	50 (median), 23-64 (interquartile range)	1	USA			USA		0	.		2007-2017	.	0		.		1	1		1	.	4 (median), 3-6 (interquartile range)	.	1	.	.	.
																					0	1	50 (median), 23-64 (interquartile range)	1	USA			USA		0	.		2007-2017	.	0		.		1	1		1	.	4 (median), 3-6 (interquartile range)	.	1	.	.	.
																					0	1	50 (median), 23-64 (interquartile range)	1	USA			USA		0	.		2007-2017	.	0		.		1	1		1	.	4 (median), 3-6 (interquartile range)	.	1	.	.	.
																					0	1	50 (median), 23-64 (interquartile range)	1	USA			USA		0	.		2007-2017	.	0		.		1	1		1	.	4 (median), 3-6 (interquartile range)	.	1	.	.	.
																					0	1	50 (median), 23-64 (interquartile range)	1	USA			USA		0	.		2007-2017	.	0		.		1	1		1	.	4 (median), 3-6 (interquartile range)	.	1	.	.	.
																					0	1	50 (median), 23-64 (interquartile range)	1	USA			USA		0	.		2007-2017	.	0		.		1	1		1	.	4 (median), 3-6 (interquartile range)	.	1	.	.	.
																					0	1	50 (median), 23-64 (interquartile range)	1	USA			USA		0	.		2007-2017	.	0		.		1	1		1	.	4 (median), 3-6 (interquartile range)	.	1	.	.	.
																					0	1	50 (median), 23-64 (interquartile range)	1	USA			USA		0	.		2007-2017	.	0		.		1	1		1	.	4 (median), 3-6 (interquartile range)	.	1	.	.	.
																					0	1	50 (median), 23-64 (interquartile range)	1	USA			USA		0	.		2007-2017	.	0		.		1	1		1	.	4 (median), 3-6 (interquartile range)	.	1	.	.	.
																					0	1	50 (median), 23-64 (interquartile range)	1	USA			USA		0	.		2007-2017	.	0		.		1	1		1	.	4 (median), 3-6 (interquartile range)	.	1	.	.	.
																					0	1	50 (median), 23-64 (interquartile range)	1	USA			USA		0	.		2007-2017	.	0		.		1	1		1	.	4 (median), 3-6 (interquartile range)	.	1	.	.	.
																					0	1	50 (median), 23-64 (interquartile range)	1	USA			USA		0	.		2007-2017	.	0		.		1	1		1	.	4 (median), 3-6 (interquartile range)	.	1	.	.	.
																					0	1	50 (median), 23-64 (interquartile range)	1	USA			USA		0	.		2007-2017	.	0		.		1	1		1	.	4 (median), 3-6 (interquartile range)	.	1	.	.	.
																					0	1	50 (median), 23-64 (interquartile range)	1	USA			USA		0	.		2007-2017	.	0		.		1	1		1	.	4 (median), 3-6 (interquartile range)	.	1	.	.	.
																					0	1	50 (median), 23-64 (interquartile range)	1	USA			USA		0	.		2007-2017	.	0		.		1	1		1	.	4 (median), 3-6 (interquartile range)	.	1	.	.	.
																					0	1	50 (median), 23-64 (interquartile range)	1	USA			USA		0	.		2007-2017	.	0		.		1	1		1	.	4 (median), 3-6 (interquartile range)	.	1	.	.	.
																					0	1	50 (median), 23-64 (interquartile range)	1	USA			USA		0	.		2007-2017	.	0		.		1	1		1	.	4 (median), 3-6 (interquartile range)	.	1	.	.	.
																					0	1	50 (median), 23-64 (interquartile range)	1	USA			USA		0	.		2007-2017	.	0		.		1	1		1	.	4 (median), 3-6 (interquartile range)	.	1	.	.	.
																					0	1	50 (median), 23-64 (interquartile range)	1	USA			USA		0	.		2007-2017	.	0		.		1	1		1	.	4 (median), 3-6 (interquartile range)	.	1	.	.	.
																					0	1	50 (median), 23-64 (interquartile range)	1	USA			USA		0	.		2007-2017	.	0		.		1	1		1	.	4 (median), 3-6 (interquartile range)	.	1	.	.	.
																					0	1	50 (median), 23-64 (interquartile range)	1	USA			USA		0	.		2007-2017	.	0		.		1	1		1	.	4 (median), 3-6 (interquartile range)	.	1	.	.	.
																					0	1	50 (median), 23-64 (interquartile range)	1	USA			USA		0	.		2007-2017	.	0		.		1	1		1	.	4 (median), 3-6 (interquartile range)	.	1	.	.	.
																					0	1	50 (median), 23-64 (interquartile range)	1	USA			USA		0	.		2007-2017	.	0		.		1	1		1	.	4 (median), 3-6 (interquartile range)	.	1	.	.	.
																					0	1	50 (median), 23-64 (interquartile range)	1	USA			USA		0	.		2007-2017	.	0		.		1	1		1	.	4 (median), 3-6 (interquartile range)	.	1	.	.	.
																					0	1	50 (median), 23-64 (interquartile range)	1	USA			USA		0	.		2007-2017	.	0		.		1	1		1	.	4 (median), 3-6 (interquartile range)	.	1	.	.	.
																					0	1	50 (median), 23-64 (interquartile range)	1	USA			USA		0	.		2007-2017	.	0		.		1	1		1	.	4 (median), 3-6 (interquartile range)	.	1	.	.	.
																					0	1	50 (median), 23-64 (interquartile range)	1	USA			USA		0	.		2007-2017	.	0		.		1	1		1	.	4 (median), 3-6 (interquartile range)	.	1	.	.	.
																					0	1	50 (median), 23-64 (interquartile range)	1	USA			USA		0	.		2007-2017	.	0		.		1	1		1	.	4 (median), 3-6 (interquartile range)	.	1	.	.	.
																					0	1	50 (median), 23-64 (interquartile range)	1	USA			USA		0	.		2007-2017	.	0		.		1	1		1	.	4 (median), 3-6 (interquartile range)	.	1	.	.	.
																					0	1	50 (median), 23-64 (interquartile range)	1	USA			USA		0	.		2007-2017	.	0		.		1	1		1	.	4 (median), 3-6 (interquartile range)	.	1	.	.	.
																					0	1	50 (median), 23-64 (interquartile range)	1	USA			USA		0	.		2007-2017	.	0		.		1	1		1	.	4 (median), 3-6 (interquartile range)	.	1	.	.	.
																					0	1	50 (median), 23-64 (interquartile range)	1	USA			USA		0	.		2007-2017	.	0		.		1	1		1	.	4 (median), 3-6 (interquartile range)	.	1	.	.	.
																					0	1	50 (median), 23-64 (interquartile range)	1	USA			USA		0	.		2007-2017	.	0		.		1	1		1	.	4 (median), 3-6 (interquartile range)	.	1	.	.	.
																					0	1	50 (median), 23-64 (interquartile range)	1	USA			USA		0	.		2007-2017	.	0		.		1	1		1	.	4 (median), 3-6 (interquartile range)	.	1	.	.	.
																					0	1	50 (median), 23-64 (interquartile range)	1	USA			USA		0	.		2007-2017	.	0		.		1	1		1	.	4 (median), 3-6 (interquartile range)	.	1	.	.	.
																					0	1	50 (median), 23-64 (interquartile range)	1	USA			USA		0	.		2007-2017	.	0		.		1	1		0	.	x		1	.	.	.
																					0	1	50 (median), 23-64 (interquartile range)	1	USA			USA		0	.		2007-2017	.	0		.		1	1		0	.	x		1	.	.	.
																					0	1	50 (median), 23-64 (interquartile range)	1	USA			USA		0	.		2007-2017	.	0		.		1	1		0	.	x		1	.	.	.
																					0	1	50 (median), 23-64 (interquartile range)	1	USA			USA		0	.		2007-2017	.	0		.		1	1		0	.	x		1	.	.	.
																					0	1	50 (median), 23-64 (interquartile range)	1	USA			USA		0	.		2007-2017	.	0		.		1	1		0	.	x		1	.	.	.
																					0	1	50 (median), 23-64 (interquartile range)	1	USA			USA		0	.		2007-2017	.	0		.		1	1		0	.	x		1	.	.	.
																					0	1	50 (median), 23-64 (interquartile range)	1	USA			USA		0	.		2007-2017	.	0		.		1	1		0	.	x		1	.	.	.
																					0	1	50 (median), 23-64 (interquartile range)	1	USA			USA		0	.		2007-2017	.	0		.		1	1		0	.	x		1	.	.	.
																					0	1	50 (median), 23-64 (interquartile range)	1	USA			USA		0	.		2007-2017	.	0		.		1	1		0	.	x		1	.	.	.
																					0	1	50 (median), 23-64 (interquartile range)	1	USA			USA		0	.		2007-2017	.	0		.		1	1		0	.	x		1	.	.	.
																					0	1	50 (median), 23-64 (interquartile range)	1	USA			USA		0	.		2007-2017	.	0		.		1	1		0	.	x		1	.	.	.
																					0	1	50 (median), 23-64 (interquartile range)	1	USA			USA		0	.		2007-2017	.	0		.		1	1		0	.	x		1	.	.	.
																					0	1	50 (median), 23-64 (interquartile range)	1	USA			USA		0	.		2007-2017	.	0		.		1	1		0	.	x		0	.	.	.
																					0	1	50 (median), 23-64 (interquartile range)	1	USA			USA		0	.		2007-2017	.	0		.		1	1		0	.	x		0	.	.	.
																					0	1	50 (median), 23-64 (interquartile range)	1	USA			USA		0	.		2007-2017	.	0		.		1	1		0	.	x		0	.	.	.
																					0	1	50 (median), 23-64 (interquartile range)	1	USA			USA		0	.		2007-2017	.	0		.		1	1		0	.	x		0	.	.	.
																					0	1	50 (median), 23-64 (interquartile range)	1	USA			USA		0	.		2007-2017	.	0		.		1	1		0	.	x		0	.	.	.
																					0	1	50 (median), 23-64 (interquartile range)	1	USA			USA		0	.		2007-2017	.	0		.		1	1		0	.	x		.	.	.	.
S62	1	1	1	Snowball	2021	C. Radcliffe, C. Tsay, K. Glerum, J. Liao, G. Goshua, G. Kerins	Fever, pancytopenia, and elevated D-dimer in a 95‐year‐old woman with ehrlichiosis: a case report	BMC Geri	USA	Case report	2021		1		English	1					1	1	95	1	USA			USA		0	.		2021	iron deficiency anemia, asthma, colorectal adenocarcinoma status-post hemicolectomy, collagenous colitis	0		0		1	1		1	.	.	.	1	39.8	.	.
S63	1	1	1	Snowball	2021	A. Saha, C. Browning, R. Dandamudi, K. Barton, K. Graepel et al.	Donor-derived ehrlichiosis: 2 clusters following solid organ transplantation	Clin Infect Dis	USA	Case report	2020	Discussion Teil für Einleitung nützlich	1		English	7	Zwei Patienten wurden präventiv therapiert, als bekannt wurde, dass der Donor Ehrlichiose hatte.				1	1	70	0	USA	New Jersey		USA		0	.		2020	end-stage renal disease from polycystic kidney disease, preemptive kidney transplant	1	Thymoglobulin, Methylprednisolone, maintance immunosuppression with tacrolimus and mycophenolic acid, TMP-SMX as prophylaxis	0		1	1	1	1	.	.	.	1	38.3	1	.
																					1	1	66	0	USA	Pennsylvania		USA		0	.		2020	end-stage renal disease from type 2 diabetes and a right nephrectomy for renal cell carcinoma, kidney transplant, adult-onset Still disease	1	Thymoglobulin, Methylprednisolone, maintance immunosuppression with tacrolimus and mycophenolic acid, TMP-SMX as prophylaxis	0		1	1	1	1	1	11	.	1	38.7	.	.
																					1	1	5	0	USA	Missouri		USA		0	.		2020	end-stage renal disease from obstructive uropathy (posterior urethral valves), kidney transplant	1	Thymoglobulin, Methylprednisolone, maintance immunosuppression with tacrolimus and mycophenolic acid, TMP-SMX as prophylaxis	0		1	1		1	.	.	.	1	38.3	.	.
																					1	1	6	0	USA	Missouri		USA		0	.		2020	end-stage renal disease from obstructive uropathy (posterior urethral valves), kidney transplant	1	Thymoglobulin, Methylprednisolone, maintance immunosuppression with tacrolimus and mycophenolic acid, TMP-SMX as prophylaxis	0		1	1	1	1	.	.	.	1	38.8	.	.
																					1	1	69	0	USA	Missouri		USA		0	.		2020	hepatitis C-related cirrhosis, liver transplantation	1	Methylprednisolone, maintance immunosuppression with tacrolimus and mycophenolic acid, TMP-SMX as prophylaxis	0		1	1		1	.	6	.	1	38	.	.
S64	1	1	1	Paper von Sophie	2019	M. Emiroglu, B. Celebi	First report of human ehrlichiosis in Turkey	The Turkish Journal of Pediatrics	Turkey	Case report	2017		1		English	1					1	1	6	0	Turkey			Turkey		0	.		2017	.	.		0		1	1		.	2	.	.	1	39.5	1	.
S65	1	1	1	Paper von Sophie	2002	E.L. Westerman	Chills, Fever and Myalgia in a farmer	Images in Infectious Disease	USA	Case report	2002		1		English	1					1	1	48	0	USA	Oklahoma		USA		0	2	farmer	2002	.	.		0		1	1	1	1	3	.	.	1	39.4	1	.
S66	Ehrlichial meningitis with cerebrospinal fluid morulae : The Pediatric Infectious Disease Journal (lww.com)	1	1	Snowball	1999	BERRY, DAVID S. MD; MILLER, R. SCOTT MD; HOOKE, JEFFREY A. MD; MASSUNG, ROBERT F. PHD; BENNETT, JEFF MD; OTTOLINI, MARTIN G. MD	Ehrlichial meningitis with cerebrospinal fluid morulae	Pediatric Infectious Disease Journal	USA	Case report	1999		1		English	1					1	1	9	0	USA	Virginia		USA		0	3	hiking	1999	0	0		0		1	1	1	1	5	.	.	1	40	.	.
A1		1				K. Budachetri, M. Q. Lin, R. C. Chien, W. Q. Zhang, G. N. Brock and Y. Rikihisa	Efficacy and Immune Correlates of OMP-1B and VirB2-4 Vaccines for Protection of Dogs from Tick Transmission of Ehrlichia chaffeensis						0	7
A2		1				Y. C. Chen, H. K. Qin, Y. Y. Wu, H. Y. Xu, J. Y. Huang, J. Q. Li and L. X. Zhang	Global prevalence of Cryptosporidium spp. in pigs: a systematic review and meta-analysis						0	7
A3		1				C. A. Day, R. A. Butler, H. E. Durick, J. G. Chandler, D. J. Paulsen, S. L. Mordoh, C. Foggin, R. Parry, I. Moyo, L. Russo, M. A. Kennedy and R. T. T. Fryxell	An ecological and epidemiological single-season survey of Anaplasma and Ehrlichia positive ticks in Victoria Falls National Park, Zimbabwe						0	6
A4		1				P. Irwin and J. Beadle	The 'other' epidemic: canine ehrlichiosis in Australia						0	7
A5		1				E. F. C. Lah, M. Ahamad, A. Dmitry, B. M. M. Zain and S. Yaakop	Metagenomic profile of the bacterial communities associated with Ixodes granulatus (Acari: Ixodidae): a potential vector of tick-borne diseases						0	1
A6		1				S. Sabzi, S. Shahbazi, N. N. Goodarzi, F. H. Jouriani, M. Habibi, N. Bolourchi, A. Mirzaie and F. Badmasti	Genome-Wide Subtraction Analysis and Reverse Vaccinology to Detect Novel Drug Targets and Potential Vaccine Candidates Against Ehrlichia chaffeensis					Vaccination approach	0	3
A7		1				M. Sevcik, E. Spitalska, P. Kabat, R. Lucan, M. Maliterna, A. Reiter, M. Uhrin and P. Benda	Reticulinasus salahi (Acarina: Argasidae), a tick of bats and man in the Palaearctic and Afrotropics: review of records with the first pathogens detected					Candidatus Ehrlichia shimanensis	0	1
A8		1		Anaplasmosis		C. Tasdemir, S. Simsek, U. Onal, H. Cetinkaya, L. Aydin and E. Yilmaz	A difficult diagnosis of anaplasmosis with pneumonia: A case report						0	1
A9		1				L. Y. Wang, L. T. Cao, Y. K. Chang, Y. Fu, Y. X. Wang, K. H. Zhang, S. M. Zhang and L. X. Zhang	Microbiome-Metabolomics Analysis of the Impacts of Cryptosporidium muris Infection in BALB/C Mice						0	1
A10		1			1991	Y. Rikihisa	The tribe Ehrlichieae and ehrlichial diseases					F31	0	4
A11		1			1996	N. Ratnasamy, E. D. Everett, W. E. Roland, G. McDonald and C. W. Caldwell	Central nervous system manifestations of human ehrlichiosis						0	4
A12		1			1997	N. Carter and N. R. Miller	Fourth nerve palsy caused by Ehrlichia chaffeensis						0	4
A13		1			1998	L. A. Fordham, C. J. Chung, B. B. Specter, D. F. Merten and D. L. Ingram	Ehrlichiosis: findings on chest radiographs in three pediatric patients						0	4
A14		1			1998	D. J. Sexton, G. R. Corey, C. Carpenter, L. Q. Kong, T. Gandhi, E. Breitschwerdt, B. Hegarty, S. M. Chen, H. M. Feng, X. J. Yu, J. Olano, D. H. Walker and S. J. Dumler	Dual infection with Ehrlichia chaffeensis and a spotted fever group rickettsia: a case report						0	4
A15		1			1998	S. M. Standaert, L. A. Clough, W. Schaffner, J. S. Adams and K. M. Neuzil	Neurologic manifestations of human monocytic ehrlichiosis						0	4
A16		1			1999	C. F. Carpenter, T. K. Gandhi, L. K. Kong, G. R. Corey, S. M. Chen, D. H. Walker, J. S. Dumler, E. Breitschwerdt, B. Hegarty and D. J. Sexton	The incidence of ehrlichial and rickettsial infection in patients with unexplained fever and recent history of tick bite in central North Carolina						0	4
A17		1			1999	R. A. Gongóra-Biachi, J. Zavala-Velázquez, C. J. Castro-Sansores and P. González-Martínez	First case of human ehrlichiosis in Mexico						0	4
A18		1			1999	S. J. Hong, H. C. Woo, S. U. Lee and S. Huh	Infection status of dragonflies with Plagiorchis muris metacercariae in Korea						0	1
A19		1			1999	D. Jerrard	Ehrlichiosis						0	4
A20		1			1999	L. A. Magnarelli, J. W. Ijdo, K. C. Stafford Iii and E. Fikrig	Infections of granulocytic ehrlichiae and Borrelia burgdorferi in white-tailed deer in Connecticut						0	1
A21		1			1999	L. A. Magnarelli, K. C. Stafford Iii, J. W. Ijdo, E. Fikrig, J. H. Oliver Jr, H. J. Hutcheson and J. L. Boone	Antibodies to granulocytic ehrlichiae in white-footed and cotton mice in eastern United States						0	1
A22		1		Anaplasmosis	1999	K. S. Modi, D. C. Dahl, R. O. Berkseth, R. Schut and E. Greeno	Human granulocytic ehrlichiosis presenting with acute renal failure and mimicking thrombotic thrombocytopenic purpura						0	1
A23		1			1999	J. A. Oteo and J. R. Blanco	Granulocytic human Ehrlichiosis. A zoonosiss emerging in Spain?						0	1
A24		1			1999	A. M. Pretorius, T. P. Venter, E. van der Ryst and P. J. Kelly	Possible human ehrlichiosis in the Free State						0	4
A25		1			1999	R. Sadikot, M. J. Shaver and W. B. Reeves	Ehrlichia chaffeensis in a renal transplant recipient						0	4
A26		1			1999	K. C. Stafford Iii, R. F. Massung, L. A. Magnarelli, J. W. Ijdo and J. F. Anderson	Infection with agents of human granulocytic ehrlichiosis, lyme disease, and babesiosis in wild white-footed mice (Peromyscus leucopus) in Connecticut						0	1
A27		1			1999	L. Xiao, U. M. Morgan, J. Limor, A. Escalante, M. Arrowood, W. Shulaw, R. C. A. Thompson, R. Fayer and A. A. Lal	Genetic diversity within Cryptosporidium parvum and related Cryptosporidium species						0	1
A28		1			2000	P. Brouqui and J. S. Dumler	Serologic evidence of human monocytic and granulocytic ehrlichiosis in Israel						0	4
A29		1			2000	N. Pick, I. Potasman, C. Strenger, A. Keysary and I. Schwartz	Ehrlichiosis associated vasculitis						0	4
A30		1			2001	J. E. Dawson, C. D. Paddock, C. K. Warner, P. W. Greer, J. H. Bartlett, S. A. Ewing, U. G. Munderloh and S. R. Zaki	Tissue diagnosis of Ehrlichia chaffeensis in patients with fatal ehrlichiosis by use of immunohistochemistry, in situ hybridization, and polymerase chain reaction						0	4
A31		1			2002	M. Kondrusik, K. Puciło, R. Swierzbińska, S. Pancewicz, J. Zajkowska, S. Grygorczuk and T. Hermanowska-Szpakowicz	[Ehrlichia chaffeensis antibodies prevalence among patients bitten by ticks]						0	4
A32		1			2003	J. P. Olano, W. Hogrefe, B. Seaton and D. H. Walker	Clinical manifestations, epidemiology, and laboratory diagnosis of human monocytotropic ehrlichiosis in a commercial laboratory setting						0	4
A33		1			2003	C. D. Paddock and J. E. Childs	Ehrlichia chaffeensis: a prototypical emerging pathogen						0	4
A34		1			2004	S. B. Calic, M. A. Galvão, F. Bacellar, C. M. Rocha, C. L. Mafra, R. C. Leite and D. H. Walker	Human ehrlichioses in Brazil: first suspect cases						0	4
A35		1			2004	K. S. Hamilton, S. M. Standaert and M. C. Kinney	Characteristic peripheral blood findings in human ehrlichiosis						0	4
A36		1			2006	C. Cotant, J. F. Okulicz, B. Brezina, D. J. Riley and N. G. Conger	Human monocytic ehrlichiosis in a renal transplant patient						0	4
A37		1			2006	M. Dokić, P. Curcić, D. Nozić, B. Lako, V. Begović, R. Rajić-Dimitrijević and D. Hristović	[Human ehrlichiosis]						0	4
A38		1			2006	M. Perez, M. Bodor, C. Zhang, Q. Xiong and Y. Rikihisa	Human infection with Ehrlichia canis accompanied by clinical signs in Venezuela						0	4
A39		1			2008	J. W. McBride	Ehrlichia					Book	0	8
A40		1			2008	J. P. Olano and D. H. Walker	Agents of Emerging Infectious Diseases						0	3
A41		1			2009	A. Heffner and J. Nestor	SEVERE SEPSIS AND MULTI-SYSTEM ORGAN FAILURE DUE TO HUMAN MONOCYTIC EHRLICHIOSIS						0	4
A42		1			2009	L. M. Ndip, M. Labruna, R. N. Ndip, D. H. Walker and J. W. McBride	Molecular and clinical evidence of Ehrlichia chaffeensis infection in Cameroonian patients with undifferentiated febrile illness						0	4
A43		1			2011	J. W. McCall, C. F. Baker, T. N. Mather, S. T. Chester, S. D. McCall, J. P. Irwin, S. L. Young, L. G. Cramer and M. G. Pollmeier	The ability of a topical novel combination of fipronil, amitraz and (S)-methoprene to protect dogs from Borrelia burgdorferi and Anaplasma phagocytophilum infections transmitted by Ixodes scapularis						0	1
A44		1			2012	L. Chug, T. Mahayni and M. Hamblin	HUMAN EHRLICHIOSIS: SEVERE PULMONARY MANIFESTATIONS IN A PATIENT WITH HUMAN IMMUNODEFICIENCY VIRUS						0	4
A45		1			2012	S. Huh	Plagiorchis						0	1
A46		1			2013	J. Regan, J. Matthias, A. Green-Murphy, D. Stanek, M. Bertholf, B. S. Pritt, L. M. Sloan, A. J. Kelly, J. Singleton, J. H. McQuiston, S. N. Hocevar and J. P. Whittle	A confirmed Ehrlichia ewingii infection likely acquired through platelet transfusion						0	4
A47		1			2014	M. B. Allen, B. S. Pritt, L. M. Sloan, C. D. Paddock, C. K. Musham, J. M. Ramos, N. Cetin and E. R. Rosenbaum	First reported case of Ehrlichia ewingii involving human bone marrow						0	4
A48		1			2014	B. Arsić, A. Gligić, E. Ristanović, B. Lako, A. Potkonjak, M. Perunicić and M. Pavlović	A case of human monocytic ehrlichiosis in Serbia						0	4
A49		1			2014	S. H. Sachdev, V. Joshi, E. R. Cox, A. Amoroso and S. Palekar	Severe life-threatening Ehrlichia chaffeensis infections transmitted through solid organ transplantation						0	4
A50	1	1	1	Second Search 4.5.23	2014	R. Waheed, T. Tiu and T. George	MODAFINIL TREATMENT FOR ERLICHIOSIS INDUCED FATIGUE IN THE ACUTE REHABILITATION SETTING: A CASE REPORT	American journal of physical medicine & rehabilitation					0	5	English
A51		1			2015	T. Hilal and W. K. Snapp	The perils of country life: human monocytic ehrlichiosis						0	4
A52		1			2015	K. Nathan, A. Agarwal, D. Park and A. Agrawal	Hepatitis and Lipase Elevation in Human Monocytic Ehrlichiosis in a Critically Ill Patient						0	4
A53		1			2016	I. Chikeka, A. J. Matute, J. S. Dumler, C. W. Woods, O. Mayorga and M. E. Reller	Use of Peptide-Based Enzyme-Linked Immunosorbent Assay followed by Immunofluorescence Assay To Document Ehrlichia chaffeensis as a Cause of Febrile Illness in Nicaragua						0	4
A54		1			2016	E. R. Gleim, L. E. Garrison, M. S. Vello, M. Y. Savage, G. Lopez, R. D. Berghaus and M. J. Yabsley	Factors associated with tick bites and pathogen prevalence in ticks parasitizing humans in Georgia, USA						0	4
A55		1			2016	R. M. Kaplan, S. A. Swat and B. D. Singer	Human monocytic ehrlichiosis complicated by hemophagocytic lymphohistiocytosis and multi-organ dysfunction syndrome						0	4
A56		1			2017	L. Bouza-Mora, G. Dolz, A. Solórzano-Morales, J. J. Romero-Zuñiga, L. Salazar-Sánchez, M. B. Labruna and D. M. Aguiar	Novel genotype of Ehrlichia canis detected in samples of human blood bank donors in Costa Rica						0	4
A57		1			2017	A. Cabezas-Cruz, A. Estrada-Pena, R. O. M. Rego and J. De la Fuente	Tick-Pathogen Ensembles: Do Molecular Interactions Lead Ecological Innovation?						0	1
A58		1			2017	Τ. Α. Petanides, M. E. Mylonakis and A. E. Koutinas	Evaluating the leukogram in the dog and cat						0	7
A59		1			2017	D. I. Poppleton, M. Duchateau, V. Hourdel, M. Matondo, J. Flechsler, A. Klingl, C. Beloin and S. Gribaldo	Outer Membrane Proteome of Veillonella parvula: A Diderm Firmicute of the Human Microbiome						0	1
A60		1			2017	H. Regunath, C. Rojas-Moreno, J. P. Olano, R. D. Hammer and W. Salzer	Early diagnosis of Ehrlichia ewingii infection in a lung transplant recipient by peripheral blood smear						0	4
A61		1			2019	A. Cabezas-Cruz, E. Allain, A. S. Ahmad, M. A. Saeed, I. Rashid, K. Ashraf, L. Yousfi, W. Shehzad, L. Indjein, M. Rodriguez-Valle, A. Estrada-Peña, D. Obregón, A. Jabbar and S. Moutailler	Low genetic diversity of Ehrlichia canis associated with high co-infection rates in Rhipicephalus sanguineus (s.l.) 11 Medical and Health Sciences 1108 Medical Microbiology 06 Biological Sciences 0604 Genetics 06 Biological Sciences 0605 Microbiology						0	4
A62		1			2019	M. Franco-Zetina, J. Adame-Gallegos and K. Dzul-Rosado	[Effectivity of diagnostic methods for the detection of human and canine monocytic ehrlichiosis]						0	4
A63		1			2019	M. Guevara-Vega, M. Vertel-Morinson and L. E. Paternina	Comparison of three DNA extraction methods from hard ticks (Acari: Ixodidae)						0	1
A64		1			2019	S. Iglesias-Osores	Human Ehrlichiosis, currently in force						0	4
A65		1			2019	S. H. Peng, S. L. Yang, Y. N. Ho, H. F. Chen and P. Y. Shu	Human Case of Ehrlichia chaffeensis Infection, Taiwan						0	4
A66		1			2019	V. V. Provorova, E. I. Krasnova, N. I. Khokhlova, M. A. Savel'Eva, E. S. Filimonova and V. G. Kuznetsova	Old and new tick-borne infections in Russia						0	2	Russian
A67		1			2019	Д. Е. К, Л. О. В, Р. В. А, С. О. В, С. Ю. С and К. И. В	Видовое и генетическое разнообразие представителей семейства Anaplasmataceae, выявленное в зоне симпатрии клещей родов Ixodes, Dermacentor, Haemaphysalis						0	2	Russian
A68		1			2020	D. O. Alvarez, B. Corona-González, A. Rodríguez-Mallón, I. R. Gonzalez, P. Alfonso, A. A. Noda Ramos, A. A. Díaz-Sánchez, M. G. Navarrete, R. R. Fernández, L. M. Mellor, H. N. Catanese, M. Peláez, Y. A. Gainza, R. Marrero-Perera, L. Roblejo-Arias, E. Lobo-Rivero, C. B. Silva, A. H. Fonseca, E. R. López and A. Cabezas-Cruz	Ticks and tick-borne diseases in Cuba, half a century of scientific research						0	4
A69		1			2020	S. I. Barraza-Guerrero, C. A. Meza-Herrera, C. G. D. la Peña, V. H. González-álvarez, F. Vaca-Paniagua, C. E. Díaz-Velásquez, F. Sánchez-Tortosa, V. Ávila-Rodríguez, L. M. Valenzuela-Núñez and J. C. Herrera-Salazar	General microbiota of the soft tick ornithodoros turicata parasitizing the bolson tortoise (Gopherus flavomarginatus) in the mapimi biosphere reserve, Mexico						0	1
A70		1			2020	G. M. B. de Oliveira, I. W. G. da Silva, A. M. da Cruz Ferreira Evaristo, M. C. de Azevedo Serpa, A. N. Silva Campos, V. Dutra, L. Nakazato, D. M. de Aguiar, M. Bahia Labruna and M. C. Horta	Tick-borne pathogens in dogs, wild small mammals and their ectoparasites in the semi-arid Caatinga biome, northeastern Brazil						0	1
A71		1			2020	P. Fernández-Soto, C. Fernández-Medina, S. Cruz-Fernández, B. Crego-Vicente, B. Febrer-Sendra, J. García-Bernalt Diego, Ó. Gorgojo-Galindo, J. López-Abán, B. Vicente Santiago and A. Muro Álvarez	Whip-LAMP: a novel LAMP assay for the detection of Trichuris muris-derived DNA in stool and urine samples in a murine experimental infection model						0	1
A72		1			2020	J. M. Fudge, B. Boyanowski, B. Page, S. Liu and A. S. Rogovskyy	Serological prevalence of six vector-borne pathogens in dogs presented for elective ovariohysterectomy or castration in the South central region of Texas						0	7
A73		1			2020	C. M. Granland, N. M. Scott, J. F. Lauzon-Joset, J. D. Langereis, C. De Gier, K. M. J. Sutherland, S. L. Clark, J. L. Pickering, R. B. Thornton, P. C. Richmond, D. H. Strickland and L. A. S. Kirkhama	Nasal delivery of a commensal pasteurellaceae species inhibits nontypeable haemophilus influenzae colonization and delays onset of otitis media in mice						0	1
A74		1			2020	W. Hassan, M. Talwar, V. Balaraman and M. Z. Molnar	Ehrlichiosis infection mimicking thrombotic microangiopathy syndrome early after kidney transplantation						0	4
A75		1			2020	L. Kingry, S. Sheldon, S. Oatman, B. Pritt, M. Anacker, J. Bjork, D. Neitzel, A. Strain, J. Berry, L. Sloan, L. Respicio-Kingry, E. Dietrich, K. Bloch, A. Moncayo, G. Srinivasamoorthy, B. Hu, A. Hinckley, P. Mead, K. Kugeler and J. Petersena	Targeted metagenomics for clinical detection and discovery of bacterial tick-borne pathogens						0	4
A76		1			2020	E. M. Masterson, S. Gupta, N. Jakharia and J. E. Peacock, Jr.	Ehrlichiosis in a recent kidney transplant recipient: The repellent that did not repel! A case report and literature review of ehrlichiosis in solid organ transplant patients						0	4
A77		1			2020	S. Mohtasebi, A. Teimouri, I. Mobedi, A. Mohtasebi, H. Abbasian and M. J. Abbaszadeh Afshar	Intestinal helminthic parasites of rodents in the central region of Iran: first report of a capillariid nematode from Dryomys nitedula						0	1
A78		1			2020	V. L. Nguyen, V. Colella, G. Greco, F. Fang, W. Nurcahyo, U. K. Hadi, V. Venturina, K. B. Y. Tong, Y. L. Tsai, P. Taweethavonsawat, S. Tiwananthagorn, S. Tangtrongsup, T. Q. Le, K. L. Bui, T. Do, M. Watanabe, P. A. M. A. Rani, F. Dantas-Torres, L. Halos, F. Beugnet and D. Otranto	Molecular detection of pathogens in ticks and fleas collected from companion dogs and cats in East and Southeast Asia						0	7
A79		1			2020	G. Patterson, G. Patterson, M. Tanhauser, P. Schmidt, D. Spangler, C. Faulkner, C. Faulkner, V. Faulkner, V. Faulkner, D. Kish, K. Gruszynski, K. Gruszynski, H. Naikare, M. D. Coarsey, A. Verma and A. Verma	Serosurvey of arthropod-borne diseases among shelter dogs in the Cumberland Gap Region of the United States						0	7
A80		1			2020	R. H. Rhodes	Mycoplasmal and rickettsial infections of the CNS					Book	0	8
A81		1			2020	A. Springer, A. Glass, A. K. Topp and C. Strube	Zoonotic Tick-Borne Pathogens in Temperate and Cold Regions of Europe—A Review on the Prevalence in Domestic Animals						0	7
A82		1			2020	Y. Wang, A. D. S. Nair, A. Alhassan, D. C. Jaworski, H. Liu, K. Trinkl, P. Hove, C. K. Ganta, N. Burkhardt, U. G. Munderloh and R. R. Ganta	Multiple ehrlichia chaffeensis genes critical for its persistent infection in a vertebrate host are identified by random mutagenesis coupled with in vivo infection assessment						0	5
A83		1			2020	К. Е. Д, П. А. Г, В. А. С, Б. Т. А and Н. Е. А	Приверженность родителей и врачей г. Иркутска вакцинопрофилактике клещевого вирусного энцефалита						0	2	Russian
A84		1			2021	R. Andreotti, M. V. Garcia, L. de Oliveira Souza Higa and F. T. B. Piña	Biology, ecology and importance of rhipicephalus ticks in Brazil					Book	0	8
A85		1			2021	L. H. Backus, A. M. López Pérez and J. E. Foley	Effect of temperature on host preference in two lineages of the brown dog tick, rhipicephalus sanguineus						0	1
A86		1			2021	X. Chang, D. Liu and M. T. Lambo	Nanofiber could deliver lactic acid bacteria to the intestine of ruminant in vitro experiment						0	1
A87		1			2021	I. H. Chung, A. L. Austin and C. Y. Kato	Development and validation of real-time PCR assays for the detection of Ehrlichia species and E. chaffeensis in clinical specimens						0	4
A88		1			2021	L. B. R. O. dela Peña, M. R. A. Vejano and W. L. Rivera	Molecular surveillance of Cryptosporidium spp. For microbial source tracking of fecal contamination in Laguna Lake, Philippines						0	1
A89		1			2021	S. L. Egan, C. L. Taylor, P. B. Banks, A. S. Northover, L. A. Ahlstrom, U. M. Ryan, P. J. Irwin and C. L. Oskam	The bacterial biome of ticks and their wildlife hosts at the urban– wildland interface						0	1
A90		1			2021	M. A. Gün	Epidemiology and diagnosis of southern tick-associated rash illness, ehrlichiosis and anaplasmosis					Book	0	8
A91		1			2021	S. Gün	Pathogenesis of southern tick-associated rash illness, ehrlichiosis and anaplasmosis					Book	0	8
A92		1			2021	H. Işler and M. Özdemir	Diseases transmitted by ticks					Book	0	8
A93		1			2021	M. R. Karim, J. Li, F. I. Rume, S. M. R. Sumon, A. S. M. Selim, N. Hoda and L. Zhang	Occurrence and molecular characterization of Cryptosporidium spp. and Giardia duodenalis among captive mammals in the Bangladesh National Zoo						0	1
A94		1			2021	M. A. Kennedy, R. E. Thompson, A. McRee Bakker, C. Fung, J. Dawson, R. Parry, C. Foggin and A. Odoi	Detection and analysis of tick-borne infections in communal dogs of northwest Zimbabwe						0	7
A95		1			2021	C. Klotz, E. Radam, S. Rausch, P. Gosten‐heinrich and T. Aebischer	Real‐time pcr for molecular detection of zoonotic and non‐zoonotic giardia spp. In wild rodents						0	1
A96		1			2021	M. Lin, Q. Xiong, M. Chung, S. C. Daugherty, S. Nagaraj, N. Sengamalay, S. Ott, A. Godinez, L. J. Tallon, L. Sadzewicz, C. Fraser, J. C. Dunning Hotopp and Y. Rikihisa	Comparative Analysis of Genome of Ehrlichia sp. HF, a Model Bacterium to Study Fatal Human Ehrlichiosis						0	4
A97		1			2021	S. Little, J. Braff, J. Place, J. Buch, B. G. Dewage, A. Knupp and M. Beall	Canine infection with Dirofilaria immitis, Borrelia burgdorferi, Anaplasma spp., and Ehrlichia spp. in the United States, 2013–2019						0	7
A98		1			2021	X. Z. Meng, M. Y. Li, C. Lyu, Y. F. Qin, Z. Y. Zhao, X. B. Yang, N. Ma, Y. Zhang and Q. Zhao	The global prevalence and risk factors of Cryptosporidium infection among cats during 1988–2021: A systematic review and meta-analysis						0	1
A99		1			2021	L. S. Muraro, A. O. Souza, T. N. S. Leite, S. L. Cândido, A. L. T. Melo, H. S. Toma, M. B. Carvalho, V. Dutra, L. Nakazato, A. Cabezas-Cruz and D. M. de Aguiar	First evidence of ehrlichia minasensis infection in horses from Brazil					Ehrlichia minasensis	0	7
A100		1			2021	M. C. O'Conor, M. J. Herron, C. M. Nelson, A. F. Barbet, F. L. Crosby, N. Y. Burkhardt, L. D. Price, K. A. Brayton, T. J. Kurtti and U. G. Munderloh	Biostatistical prediction of genes essential for growth of Anaplasma phagocytophilum in a human promyelocytic cell line using a random transposon mutant library						0	1
A101		1			2021	V. C. D. Oliveira, M. C. Madeira, T. G. Soares, I. R. Rosado, I. Martin, J. F. F. Bittar and E. G. L. Alves	True Infection by Capillaria hepatica in a Dog						0	1
A102		1			2021	E. Olivieri, E. Kariuki, A. M. Floriano, M. Castelli, Y. M. Tafesse, G. Magoga, B. Kumsa, M. Montagna and D. Sassera	Multi‐country investigation of the diversity and associated microorganisms isolated from tick species from domestic animals, wildlife and vegetation in selected african countries						0	1
A103		1			2021	A. J. Oneal, N. Singh, M. T. Mendes and J. H. F. Pedra	The genus Anaplasma: Drawing back the curtain on tick-pathogen interactions						0	4
A104		1			2021	K. Oney, M. Koo, C. Roy, S. Ren, B. Qurollo, N. B. Juhasz, E. J. R. Vasconcelos, B. Oakley and P. P. V. P. Diniz	Evaluation of a commercial microbial enrichment kit used prior DNA extraction to improve the molecular detection of vector-borne pathogens from naturally infected dogs						0	1
A105		1			2021	D. Peeney, Y. Fan, S. Gurung, C. Lazaroff, S. Ratnayake, A. Warner, B. Karim, D. Meerzaman and W. G. Stetler-Stevenson	Whole Organism Profiling of the Timp Gene Family						0	1
A106		1			2021	G. Sgroi, R. Iatta, R. P. Lia, N. D’Alessio, R. R. S. Manoj, V. Veneziano and D. Otranto	Spotted fever group rickettsiae in Dermacentor marginatus from wild boars in Italy						0	1
A107		1			2021	M. I. Takeet, D. A. Sumonu, J. O. Awoyomi and S. A. V. Abakpa	Vector-borne haemoparasitic and rickettsial diseases of dogs in South west, Nigeria: An eleven years retrospective study						0	7
A108		1			2021	D. Üstünol	Preventive approach to tick-borne diseases in primary care						0	4
A109		1			2022	A. S. Alharthi, H. H. Al-Baadani, M. M. Abdelrahman and I. A. Alhidary	Effects of Feeding Different Levels of Sprouted Barley on Fermentation Characteristics, Bacterial Quantification, and Rumen Morphology of Growing Lambs						0	1
A110		1			2022	M. U. Aziz, S. Hussain, B. Song, H. N. Ghauri, J. Zeb and O. A. Sparagano	Ehrlichiosis in Dogs: A Comprehensive Review about the Pathogen and Its Vectors with Emphasis on South and East Asian Countries						0	7
A111		1			2022	T. Bai, X. Pu, X. Guo, J. Liu, L. Zhao, X. Zhang, S. Zhang and L. Cheng	Effects of Dietary Nonfibrous Carbohydrate/Neutral Detergent Fiber Ratio on Methanogenic Archaea and Cellulose-Degrading Bacteria in the Rumen of Karakul Sheep: a 16S rRNA Gene Sequencing Study						0	1
A112		1			2022	A. Bello, E. Fairbanks, B. Glanemann, L. Hjalmarsson, S. Tappin, T. Gamston, C. Lee, D. Walker, N. Bexfield, V. Neale, P. Defauw, E. Doyle, H. Reyes-Hughes, J. Reeve, P. Silvestrini, D. Thompson, L. Knowlden, C. Scudder, I. Calvo, F. Allerton, L. Bree, J. Cruzado-Perez, V. Lamb, D. Gardner and A. Hrovat	Serological prevalence and criteria for selection of dogs for screening of vector borne diseases using a point-of-care test in a referral population in the United Kingdom - multicentre retrospective study (2015 - 2020)						0	7
A113		1			2022	S. Bermúdez C, L. Domínguez A, A. Troyo, V. M. Montenegro H and J. M. Venzal	Ticks infesting humans in Central America: A review of their relevance in public health						0	4
A114		1			2022	D. K. Bonilla-Aldana, E. J. Gutiérrez-Grajales, D. Osorio-Navia, M. Chacón-Peña, A. E. Trejos-Mendoza, S. Pérez-Vargas, L. Valencia-Mejía, L. F. Marín-Arboleda, J. P. Martínez-Hidalgo, M. A. Reina-Mora, L. V. González-Colonia, J. A. Cardona-Ospina, E. V. Jiménez-Posada, D. A. Diaz-Guio, J. C. Salazar, M. Sierra, F. Muñoz-Lara, L. I. Zambrano, E. Ramírez-Vallejo, J. C. Álvarez, I. L. Jaramillo-Del…	Haematological Alterations Associated with Selected Vector-Borne Infections and Exposure in Dogs from Pereira, Risaralda, Colombia						0	7
A115		1			2022	P. H. Boyer, A. Grillon, B. Jaulhac, A. Velay, F. Schramm and E. Talagrand-Reboul	Other Ixodes-Borne Diseases					Book	0	8
A116		1			2022	J. R. Brennan, S. Boychuck, A. J. Washkwich, H. John-Alder and D. M. Fonseca	Tick abundance and diversity are substantially lower in thinned vs. unthinned forests in the New Jersey Pinelands National Reserve, USA						0	6
A117		1			2022	K. Budachetri, M. Q. Lin, R. C. Chien, W. Q. Zhang, G. N. Brock and Y. Rikihisa	Efficacy and Immune Correlates of OMP-1B and VirB2-4 Vaccines for Protection of Dogs from Tick Transmission of Ehrlichia chaffeensis						0	7
A118		1			2022	J. H. Butterfield and M. A. Elliott	Fulminant Ehrlichia chaffeensis Infection in a Patient Discovered to Have Indolent Systemic Mastocytosis						0	4
A119		1			2022	L. L. Chao, M. Robinson, Y. F. Liang and C. M. Shih	First detection and molecular identification of Rickettsia massiliae, a human pathogen, in Rhipicephalus sanguineus ticks collected from Southern Taiwan						0	1
A120		1			2022	Q. L. Chen, X. Wang, C. Y. Li, W. P. Wu, K. G. Zhang, X. Y. Deng, Y. Xie and Y. Y. Guan	Investigation of Parasitic Nematodes Detected in the Feces of Wild Carnivores in the Eastern Qinghai-Tibet Plateau, China						0	1
A121		1			2022	V. Christodoulou, E. Meletis, P. Kostoulas, K. Theodorou, E. N. Saridomichelakis, C. Koutinas and M. E. Mylonakis	Clinical and Clinicopathologic Discriminators Between Canine Acute Monocytic Ehrlichiosis and Primary Immune Thrombocytopenia						0	7
A122		1			2022	R. Cocco, M. Rizzo, C. Carta, F. Arfuso, G. Piccione, S. Luridiana, A. Crovace, E. S. Passino and S. Sechi	Immune and Inflammatory Response of Donkeys (Equus asinus) Tested Positive to Tick-borne Pathogens						0	7
A123		1			2022	A. L. Cox and P. Tadi	Weil Felix Test					Book	0	8
A124		1			2022	T. Cuperus, A. de Vries, R. I. Jaarsma, H. Sprong and M. Maas	Occurrence of Rickettsia spp., Hantaviridae, Bartonella spp. and Leptospira spp. in European Moles (Talpa europaea) from the Netherlands						0	1
A125		1			2022	A. C. Dragomir, I. G. Cocuz, O. S. Cotoi and L. Azamfirei	Artificial intelligence based model for establishing the histopathological diagnostic of the cutaneous basal cell carcinoma						0	1
A126		1			2022	R. Elsner, N. Trivedi, K. Nickerson and M. J. Shlomchik	ABC AND EXTRAFOLLICULAR RESPONSES: MECHANISTIC INSIGHTS FROM MURINE MODELS OF LUPUS AND INFECTION						0	1
A127		1			2022	H. Frankar, K. Le Boedec, S. Beurlet and L. Cauzinille	Suppurative spinal meningomyelitis in a dog with intra-neutrophilic cerebrospinal fluid cells Ehrlichia canis morulae						0	7
A128		1			2022	M. M. Gallego, O. Triana-Chávez, A. M. Mejia-Jaramillo and J. Jaimes-Dueñez	Molecular characterization of Ehrlichia canis and Babesia vogeli reveals multiple genogroups associated with clinical traits in dogs from urban areas of Colombia						0	7
A129		1			2022	R. R. Ganta	Anaplasmataceae: Ehrlichia and neorickettsia					Book	0	8
A130		1			2022	R. R. Ganta	Rickettsiaceae and coxiellaceae: Rickettsia and coxiella					Book	0	8
A131		1			2022	L. Garcia-Rosales, A. Escarcega-Avila, M. Ramirez-Lopez, D. Manzanera-Ornelas, E. Guevara-Macias, M. Vaquera-Arteaga, C. Alvarado-Gonzlaez, B. E. Estrada, F. Jimenez-Vega, L. Donis-Maturano and G. P. Espino-Solis	Immune Monitoring of Paediatric Patients Infected with Rickettsia rickettsii, Ehrlichia canis and Coinfected						0	4
A132		1			2022	T. Gillis and S. Garrison	Confounding Effect of Undergraduate Semester-Driven "Academic" Internet Searches on the Ability to Detect True Disease Seasonality in Google Trends Data: Fourier Filter Method Development and Demonstration						0	1
A133		1			2022	C. C. S. Gomes, T. Vieira, V. D. Coradi, S. D. R. Barboza, H. da Silva, T. D. Lima, R. B. de Lucena, R. F. D. Vieira and R. R. Guerra	Parasitological, epidemiological, and hematological findings in Spix's yellow-toothed cavy (Galea spixii Wangler, 1831) in the State of Paraiba, northeastern Brazil						0	1
A134		1			2022	C. C. S. Gomes, T. S. W. J. Vieira, V. dos Santos Coradi, S. da Costa Ribeiro Barboza, H. T. F. N. P. da Silva, T. de Souza Lima, R. B. de Lucena, R. F. da Costa Vieira and R. R. Guerra	Parasitological, epidemiological, and hematological findings in Spix's yellow-toothed cavy (Galea spixii Wangler, 1831) in the State of Paraiba, northeastern Brazil						0	1
A135		1			2022	B. Grahl, T. Scherling, F. Demiraj, J. Maier, E. Gille and R. Henschler	Increase of whole blood donation volume from 450 to 500 ml results in qualitative and quantitative improvements in all three derived products						0	1
A136		1			2022	N. Guzman, S. N. S. Yarrarapu and S. O. Beidas	Anaplasma Phagocytophilum						0	1
A137		1			2022	L. G. Huggins, V. Colella, U. Atapattu, A. V. Koehler and R. J. Traub	Nanopore Sequencing Using the Full-Length 16S rRNA Gene for Detection of Blood-Borne Bacteria in Dogs Reveals a Novel Species of Hemotropic Mycoplasma						0	1
A138		1			2022	P. Irwin and J. Beadle	The 'other' epidemic: canine ehrlichiosis in Australia						0	1
A139		1			2022	R. Jabr and W. El Atrouni	Ehrlichiosis mimicking acute leukemia						0	4
A140		1			2022	L. Josan, S. M. Bucur, M. Păcurar, E. Teodorescu, A. Sălcudean, C. S. Molnar Varlam and A. Ormenișan	Statistical Study on the Motivation of Patients in the Pediatric Dentistry						0	1
A141		1			2022	J. Li, C. Zhang, M. Lu, Y. Wang, F. Liu, W. Wang and K. Li	Infection by a previously uncharacterized Ehrlichia species in rodents from Inner Mongolia, Northern China						0	1
A142		1			2022	Q. A. Liang, J. Q. Yan, S. W. Zhang, N. Yang, M. F. Li, Y. X. Jin, F. Bai, W. H. Wu and Z. H. Cheng	CtrA activates the expression of glutathione S-transferase conferring oxidative stress resistance to Ehrlichia chaffeensis						0	5
A143		1			2022	N. A. Liapunovа, M. A. Khasnatinov and G. A. Danchinova	SEROPLREVALENCE OF ANAPLASMA PHAGOCYTOPHILUM AND EHRLICHIA SP. AMONG PEOPLE AFFECTED BY TICK BITES						0	2	Russian
A144		1			2022	H. Liu, C. A. Knox, L. U. M. R. Jakkula, Y. Wang, L. Peddireddi and R. R. Ganta	Evaluating EcxR for Its Possible Role in Ehrlichia chaffeensis Gene Regulation						0	5
A145		1			2022	H. C. Martínez Díaz, J. Gil-Mora, P. Betancourt-Ruiz, C. R. Silva-Ramos, J. M. Matiz-González, M. A. Villalba-Perez, M. C. Ospina-Pinto, A. Ramirez-Hernández, M. L. Olaya, E. Bolaños, C. Cuervo, E. Benavides and M. Hidalgo	Molecular detection of tick-borne rickettsial pathogens in ticks collected from domestic animals from Cauca, Colombia						0	1
A146		1			2022	M. Meshkat, B. Shemshadi and K. Amini	The profile of inflammatory factors in dairy calves with Cryptosporidium infection						0	1
A147		1			2022	L. C. Neves, L. C. Sousa-Paula, S. A. Dias, B. B. F. da Silva, W. V. F. Paula, L. G. F. de Paula, B. G. Pereira, G. T. Pádua, A. C. Borsanelli, E. R. N. Cardoso, F. D. S. Krawczak and F. Dantas-Torres	Detection of an Undescribed Babesia sp. in Capybaras and Amblyomma Ticks in Central-Western Brazil						0	1
A148		1			2022	B. Ouarti, M. Sall, E. I. Ndiaye, G. Diatta, A. Z. Diarra, J. M. Berenger, C. Sokhna, L. Granjon, J. Le Fur and P. Parola	Pathogen Detection in Ornithodoros sonrai Ticks and Invasive House Mice Mus musculus domesticus in Senegal						0	1
A149		1			2022	M. Papp, A. G. Tóth, G. Valcz, L. Makrai, S. A. Nagy, R. Farkas and N. Solymosi	Antimicrobial resistance gene lack in tick-borne pathogenic bacteria						0	1
A150		1			2022	K. G. Rodino and B. S. Pritt	Novel Applications of Metagenomics for Detection of Tickborne Pathogens						0	5
A151		1			2022	A. Saha, S. S. Kanamgode and S. Mitra	The Curious Case of the Black Buboes						0	1
A152		1			2022	M. D. S. Santana, E. G. L. Hoppe, P. E. Carraro, A. C. Calchi, L. B. de Oliveira, R. B. do Amaral, A. C. B. Mongruel, D. M. R. Machado, K. P. Burger, D. M. Barros-Batestti, R. Z. Machado and M. R. André	Molecular detection of vector-borne agents in wild boars (Sus scrofa) and associated ticks from Brazil, with evidence of putative new genotypes of Ehrlichia, Anaplasma, and haemoplasmas						0	1
A153		1			2022	V. Sigmirean	Hereditary hemochromatosis: Retrospective study on clinical data from Emergency County Hospital Mures						0	1
A154		1			2022	K. Singh, H. Singh and N. K. Singh	Molecular Identification and Comparative Phylogenetic Analysis of Ehrlichia canis from Ludhiana, Punjab						0	1
A155		1			2022	J. Snowden, M. Bartman, E. L. Kong and K. A. Simonsen	Ehrlichiosis					Book	0	8
A156		1			2022	S. Strocchi, C. Sotomayor-Flores, D. Bode, S. Jung and G. Schiattarella	Aging-specific changes in cardiomyocyte transcriptome at single-cell resolution						0	1
A157		1			2022	S. Stuen	Zoonotic Potential in the Genera Anaplasma and Ehrlichia					Book	0	8
A158		1			2022	R. Sukara, N. Andrić, J. F. Andrić, D. Mihaljica, G. Veinović, V. Ranković and S. Tomanović	Autochthonous infection with Ehrlichia Canis and Hepatozoon Canis in dogs from Serbia						0	7
A159		1			2022	K. Thinnabut, R. Rodpai, O. Sanpool, W. Maleewong and U. Tangkawanit	Genetic diversity of tick (Acari: Ixodidae) populations and molecular detection of Anaplasma and Ehrlichia infesting beef cattle from upper-northeastern Thailand						0	7
A160		1			2022	J. Underwood, C. Harvey, E. Lohstroh, B. Pierce, C. Chambers, S. G. Valencia and A. S. O. Chavez	Anaplasma phagocytophilum Transmission Activates Immune Pathways While Repressing Wound Healing in the Skin						0	1
A161		1			2022	L. Wang, L. Cao, Y. Chang, Y. Fu, Y. Wang, K. Zhang, S. Zhang and L. Zhang	Microbiome-Metabolomics Analysis of the Impacts of Cryptosporidium muris Infection in BALB/C Mice						0	1
A162		1			2022	S. Wichianchot, N. Hongsrichan, C. Maneeruttanarungroj, S. Pinlaor, K. Iamrod, A. Purisarn, P. Donthaisong, P. Karanis, B. Nimsuphan and R. Rucksaken	A newly developed droplet digital PCR for Ehrlichia canis detection: comparisons to conventional PCR and blood smear techniques						0	4
A163		1			2022	W. B. Zeng, Z. Q. Li, T. E. Jiang, D. H. Cheng, L. M. Yang, T. Hang, L. Duan, D. Zhu, Y. Fang and Y. Zhang	Identification of Bacterial Communities and Tick-Borne Pathogens in Haemaphysalis spp. Collected from Shanghai, China						0	1
A164		1			2022	L. Zhang, Q. Peng, X. L. Gu, W. Q. Su, X. Q. Cao, C. M. Zhou, X. R. Qin, H. J. Han and X. J. Yu	Host specificity and genetic diversity of Bartonella in rodents and shrews from Eastern China						0	1
A165		1			2022	Л. Н. А, Х. М. А and Д. Г. А	Серопревалентность к Anaplasma phagocytophilum и Ehrlichia sp. у людей, пострадавших от укусов клещей						0	2	Russian
A166		1			2023		An Unusual Case of Hemophagocytic Lymphohistiocytosis Associated with Mycobacterium chimaera or Large-Cell Neuroendocrine Carcinoma						0	1
A167		1			2023	S. O. Addo, R. E. Bentil, K. N. Yartey, J. Ansah-Owusu, E. Behene, P. Opoku-Agyeman, S. Bruku, V. Asoala, S. Mate, J. A. Larbi, P. K. Baidoo, M. D. Wilson, J. W. Diclaro and S. K. Dadzie	First molecular identification of multiple tick-borne pathogens in livestock within Kassena-Nankana, Ghana						0	7
A168		1			2023	M. A. Amjad, Z. Hamid, Y. Patel, S. Natarajan and P. Ochieng	EHRLICHIOSIS-INDUCED MYOCARDITIS						0	4
A169		1			2023	L. V. Athanasiou, C. N. Tsokana, D. A. Gougoulis, A. H. Tzivara, A. Dedousi and P. D. Katsoulos	Natural Co-Exposure to Borrelia burgdorferi s.l. and Anaplasma phagocytophilum: Unraveling the Hematological Profile in Sheep						0	1
A170		1			2023	M. U. Aziz, S. Hussain, B. Song, H. N. Ghauri, J. Zeb and O. A. Sparagano	Ehrlichiosis in Dogs: A Comprehensive Review about the Pathogen and Its Vectors with Emphasis on South and East Asian Countries						0	7
A171		1			2023	L. Backus, J. Foley, C. Chung, S. Virata, O. E. Zazueta and A. López-Pérez	Tick-borne pathogens detected in sheltered dogs during an epidemic of Rocky Mountain spotted fever, a One Health challenge						0	7
A172		1			2023	F. Bedoya, F. Beugnet, E. Tobias, E. Garcia-Mendizabal, S. Hay-Parker, N. Montes, J. Uribe and E. Mondaca	Geographical analysis of seroprevalence of Ehrlichia spp., Anaplasma spp., Borrelia burgdorferi and Dirofilaria immitis, in clinics and dog shelters in different Mexican states						0	7
A173	1	1	1	Second Search 4.5.23 rein clinical diagnosis	2023	N. Begley, S. Kolagatla, F. Smith and J. Piercy	Ehrlichiosis: a rare case of acute hepatic and renal failure	American journal of Medical Sciences	USA	Case report	2023		1		English	1					1	1	46	0	USA	Kentucky		USA	Kentucky	0	.		2023	.	.		0		1	1		1	0	14	.	1	.	.	.
A174		1			2023	C. Boodman, C. Loomer, A. Dibernardo, T. Hatchette, J. J. LeBlanc, B. Waitt and L. R. Lindsay	Using Serum Specimens for Real-Time PCR-Based Diagnosis of Human Granulocytic Anaplasmosis, Canada						0	1
A175		1			2023	J. R. Brennan, S. Boychuck, A. J. Washkwich, H. John-Alder and D. M. Fonseca	Tick abundance and diversity are substantially lower in thinned vs. unthinned forests in the New Jersey Pinelands National Reserve, USA						0	4
A176		1			2023	C. D. Byerly, L. L. Patterson, N. A. Pittner, R. N. Solomon, J. G. Patel, M. R. Rogan and J. W. McBride	Ehrlichia Wnt short linear motif ligand mimetic deactivates the Hippo pathway to engage the anti-apoptotic Yap-GLUT1-BCL-xL axis						0	1
A177		1			2023	S. L. Cândido, N. de Assis Pereira, M. J. de Oliveira Rosa Fonseca, R. de Campos Pacheco, T. O. Morgado, E. M. Colodel, L. Nakazato, V. Dutra, T. Vieira and D. M. de Aguiar	Molecular detection and genetic characterization of Ehrlichia canis and Ehrlichia sp. in neotropical primates from Brazil						0	7
A178		1			2023	C. Christodoulou, A. Mavrommatis, D. Loukovitis, G. Symeon, V. Dotas, B. Kotsampasi and E. Tsiplakou	Effect of Spirulina Dietary Supplementation in Modifying the Rumen Microbiota of Ewes						0	1
A179		1			2023	C. Christodoulou, A. Mavrommatis, D. Loukovitis, G. Symeon, V. Dotas, B. Kotsampasi and E. Tsiplakou	Inclusion of Camelina sativa Seeds in Ewes' Diet Modifies Rumen Microbiota						0	1
A180		1			2023	V. Christodoulou, E. Meletis, P. Kostoulas, K. Theodorou, E. N. Saridomichelakis, C. Koutinas and M. E. Mylonakis	Clinical and Clinicopathologic Discriminators Between Canine Acute Monocytic Ehrlichiosis and Primary Immune Thrombocytopenia						0	1
A181		1			2023	C. A. Cossu, N. E. Collins, M. C. Oosthuizen, M. L. Menandro, R. V. Bhoora, I. Vorster, R. Cassini, H. Stoltsz, M. Quan and H. van Heerden	Distribution and Prevalence of Anaplasmataceae, Rickettsiaceae and Coxiellaceae in African Ticks: A Systematic Review and Meta-Analysis						0	3
A182		1			2023	A. L. Cox, M. Zubair and P. Tadi	Weil Felix Test						0	4
A183		1			2023	B. Defaye, S. Moutailler, B. Vollot, C. Galon, G. Gonzalez, R. A. Moraes, A. S. Leoncini, A. Rataud, G. Le Guillou, V. Pasqualini and Y. Quilichini	Detection of Pathogens and Ticks on Sedentary and Migratory Birds in Two Corsican Wetlands (France, Mediterranean Area)						0	7
A184		1			2023	V. V. Ebani, S. Nardoni and F. Mancianti	Arthropod-Borne Pathogens in Wild Canids						0	1
A185		1			2023	E. S. El-Alfy, I. Abbas, R. Elseadawy, S. Saleh, B. Elmishmishy, S. A. E. S. El-Sayed and M. A. Rizk	Global prevalence and species diversity of tick-borne pathogens in buffaloes worldwide: a systematic review and meta-analysis						0	7
A186		1			2023	A. Gainullina, D. A. Mogilenko, L. H. Huang, H. Todorov, V. Narang, K. W. Kim, L. S. Yng, A. Kent, B. Jia, K. Seddu, K. Krchma, J. Wu, K. Crozat, E. Tomasello, R. Dress, P. See, C. Scott, S. Gibbings, G. Bajpai, J. V. Desai, B. Maier, S. This, P. Wang, S. V. Aguilar, L. Poupel, S. Dussaud, T. A. Zhou, V. Angeli, J. M. Blander, K. Choi, M. Dalod, I. Dzhagalov, E. L. Gautier, C. Jakubzick, K. Lavin…	Network analysis of large-scale ImmGen and Tabula Muris datasets highlights metabolic diversity of tissue mononuclear phagocytes						0	1
A187		1			2023	A. Ghafar, N. Davies, M. Tadepalli, A. Breidahl, C. Death, P. Haros, Y. T. Li, P. Dann, A. Cabezas-Cruz, S. Moutailler, A. Foucault-Simonin, C. G. Gauci, J. Stenos, J. Hufschmid and A. Jabbar	Unravelling the Diversity of Microorganisms in Ticks from Australian Wildlife						0	1
A188		1			2023	J. L. Gordon, A. S. Oliva Chavez, D. Martinez, N. Vachiery and D. F. Meyer	Possible biased virulence attenuation in the Senegal strain of Ehrlichia ruminantium by ntrX gene conversion from an inverted segmental duplication						0	1
A189		1			2023	I. Gruenberger, A. V. Liebich, T. O. Ajibade, O. O. Obebe, N. F. Ogbonna, L. N. Wortha, M. S. Unterköfler, H. P. Fuehrer and A. B. Ayinmode	Vector-Borne Pathogens in Guard Dogs in Ibadan, Nigeria						0	7
A190		1			2023	N. Guzman, S. N. S. Yarrarapu and S. O. Beidas	Anaplasma Phagocytophilum						0	1
A191		1			2023	R. M. M. Gynthersen, C. R. Stensvold, S. L. Nielsen, H. J. Møller, H. V. Nielsen, A. M. Lebech, J. R. Christensen, H. Mens and D. El Fassi	Neoehrlichia mikurensis-An emerging opportunistic tick-borne infection in immunosuppressed patients					Discussion: Neoehrlichia mikurensis	0	1
A192		1			2023	R. M. M. Gynthersen, C. R. Stensvold, S. L. Nielsen, H. J. Møller, H. V. Nielsen, A. M. Lebech, J. R. Christensen, H. Mens and D. El Fassi	Neoehrlichia mikurensis—An emerging opportunistic tick-borne infection in immunosuppressed patients						0	4
A193		1			2023	M. K. Hankir, P. Kovatcheva-Datchary, R. Springer, A. Hoffmann, J. Vogel, F. Seyfried and T. Arora	Gut Microbiota Contribution to Weight-Independent Glycemic Improvements after Gastric Bypass Surgery						0	1
A194		1			2023	S. Hussain, A. Hussain, M. U. Aziz, B. Song, J. Zeb, F. M. Y. Hasib, A. Almendros, A. Cabezas-Cruz, D. George and O. Sparagano	First molecular confirmation of multiple zoonotic vector-borne diseases in pet dogs and cats of Hong Kong SAR						0	7
A195		1			2023	M. I. Islam and S. Schecter	MULTIORGAN FAILURE AND EHRLICHIOSIS: TIMELY TREATMENT IS THE KEY TO SUCCESS						0	4
A196		1			2023	Isrctn	Support for inter-parental conflict						0	1
A197		1			2023	N. M. Kolyasnikova, M. G. Toporkova, J. P. Sanchez-Pimentel, A. S. Nazarenko, O. A. Stukolova, I. G. Starodubova, T. A. Chekanova, A. V. Titkov, A. A. Tihomirova, E. A. Kuznetsova, Y. B. Beikin, Y. A. Naumov, N. B. Pestov, V. A. Mishchenko, I. V. Vyalykh, A. A. Ishmukhametov and V. G. Akimkin	Etiological Structure, Clinical and Epidemiological Characteristics of Infections Transmitted by Ixodic Ticks in the Sverdlovsk Region at the Present Stage						0	2	Russian
A198		1			2023	A. Kurtti, E. Baez, S. Bhandari, R. Elhag, Z. Banbury, D. Patel and S. Beri	ICU MANAGEMENT OF SEVERE BABESIOSIS IN AN IMMUNOCOMPROMISED ASPLENIC PATIENT						0	1
A199		1			2023	J. Li, C. Zhang, M. Lu, Y. Wang, F. Liu, W. Wang and K. Li	Infection by a previously uncharacterized Ehrlichia species in rodents from Inner Mongolia, Northern China						0	4
A200		1			2023	J. Y. Li, C. X. Zhang, M. Lu, Y. Wang, F. Liu, W. Wang and K. Li	Infection by a previously uncharacterized Ehrlichia species in rodents from Inner Mongolia, Northern China						0	4
A201		1			2023	P. Ligda, M. Gizzarelli, D. Kostopoulou, V. Foglia Manzillo, A. Saratsis, K. Saratsi, S. Michler, H. Ringeisen, A. Boegel, B. Schunack, M. Pollmeier, M. Kontrafouris, O. Tsatsaki, G. Oliva and S. Sotiraki	Determination of the effect of collars containing 10% w/w imidacloprid and 4.5% w/w flumethrin (Seresto®) on the incidence of Leishmania and other canine vector-borne pathogen infections in Greece						0	7
A202		1			2023	M. Lin, A. Koley, W. Zhang, D. Pei and Y. Rikihisa	Inhibition of Ehrlichia chaffeensis infection by cell-permeable macrocyclic peptides that bind type IV secretion effector Etf-1					Potential treatment option	0	1
A203		1			2023	F. Liu, J. Li, H. Ni, M. A. K. Azad, K. Mo and Y. Yin	The Effects of Phytase and Non-Starch Polysaccharide-Hydrolyzing Enzymes on Trace Element Deposition, Intestinal Morphology, and Cecal Microbiota of Growing-Finishing Pigs						0	1
A204		1			2023	S. Liu, X. Liu, Y. Shi, S. Zhuang and Q. Chen	Retraction notice to "The adaptive mechanism of halophilic Brachybacterium muris in response to salt stress and its mitigation of copper toxicity in hydroponic plants" [Environ. Pollut. 313 (2022)]						0	1
A205		1			2023	S. Liu, X. Liu, Y. Shi, S. Zhuang and Q. Chen	Retraction notice to “The adaptive mechanism of halophilic Brachybacterium muris in response to salt stress and its mitigation of copper toxicity in hydroponic plants” [Environ. Pollut. 313 (2022)] (Environmental Pollution (2022) 313, (S0269749122013380), (10.1016/j.envpol.2022.120124))						0	1
A206		1			2023	M. Lu, C. Meng, Y. L. Li, G. Y. Zhou, L. Wang, X. Y. Xu, N. Li, Y. Q. Ji, J. H. Tian, W. Wang and K. Li	Rickettsia sp. and Anaplasma spp. in Haemaphysalis longicornis from Shandong province of China, with evidence of a novel species "Candidatus Anaplasma Shandongensis"						0	1
A207		1			2023	Y. X. Luan, J. M. Gou, D. J. Zhong, L. Ma, C. S. Yin, M. F. Shu, G. Y. Liu and Q. Lin	The Tick-Borne Pathogens: An Overview of China's Situation					Discussion: Neoehrlichia mikurensis	0	3
A208		1			2023	H. C. Martínez Díaz, J. Gil-Mora, P. Betancourt-Ruiz, C. R. Silva-Ramos, J. M. Matiz-González, M. A. Villalba-Perez, M. C. Ospina-Pinto, A. Ramirez-Hernández, M. L. Olaya, E. Bolaños, C. Cuervo, E. Benavides and M. Hidalgo	Molecular detection of tick-borne rickettsial pathogens in ticks collected from domestic animals from Cauca, Colombia						0	7
A209		1			2023	S. P. Maxwell, C. Brooks, P. Kim, D. Kim, C. L. McNeely and K. Thomas	Understanding Habitats and Environmental Conditions of White-Tailed Deer Population Density and Public Health Data to Aid in Assessing Human Tick-Borne Disease Risk						0	1
A210	1	1	1	Second Search 4.5.23	2023	A. T. Mikheev, M. Adawi, A. Mirza and A. Bechtel	Prolonged fever and inflammation in a young child in the midst of the pandemic - it's not always MIS-C	American journal of Medical Sciences	USA	Case report	2023		1		English	1					1	1	10	0	USA			USA	Florida	0	.		2023	0	0		0		1	1	1	1	7	.	.	1	.	.	.
A211		1			2023	K. Muralidharan, A. Loutoo, V. Buntak and M. Buscher	A CASE OF SEVERE BABESIOSIS REQUIRING EXCHANGE TRANSFUSION						0	1
A212		1			2023	T. A. Ngoepe, A. Pretorius, H. C. Steyn and M. van Kleef	Th1 and Th2 epitopes of Cowdria polymorphic gene 1 of Ehrlichia ruminantium						0	1
A213		1			2023	L. E. Nigrovic, D. N. Neville, L. Chapman, F. Balamuth, M. N. Levas, A. D. Thompson, A. B. Kharbanda, D. Gerstbrein, J. A. Branda and B. W. Buchan	Multiplex High-Definition Polymerase Chain Reaction Assay for the Diagnosis of Tick-borne Infections in Children						0	5
A214		1			2023	H. Niu and X. Xiong	Editorial: New insights on the transmission and pathogenicity of rickettsiae						0	3
A215		1			2023	O. Oyesola, A. E. Downie, N. Howard, R. S. Barre, K. Kiwanuka, K. Zaldana, Y. H. Chen, A. Menezes, S. C. Lee, J. Devlin, O. Mondragón-Palomino, C. O. Silva Souza, C. Herrmann, S. B. Koralov, K. Cadwell, A. L. Graham and P. Loke	Genetic and Environmental interactions contribute to immune variation in rewilded mice						0	1
A216		1			2023	S. Paenkaew, N. Jaito, W. Pradit, S. Chomdej, K. Nganvongpanit, P. Siengdee and K. Buddhachat	RPA/CRISPR-cas12a as a specific, sensitive and rapid method for diagnosing Ehrlichia canis and Anaplasma platys in dogs in Thailand						0	7
A217		1			2023	L. L. Patterson, C. D. Byerly, R. Solomon, N. Pittner, D. C. Bui, J. Patel and J. W. McBride	Ehrlichia Notch signaling induction promotes XIAP stability and inhibits apoptosis						0	1
A218		1			2023	L. L. Patterson, C. D. Byerly, R. Solomon, N. Pittner, D. C. Bui, J. Patel and J. W. McBride	Ehrlichia Notch signaling induction promotes XIAP stability and inhibits apoptosis						0	4
A219		1			2023	N. Peter, D. D. Dörge, S. Cunze, A. V. Schantz, A. Skaljic, S. Rueckert and S. Klimpel	Raccoons contraband - The metazoan parasite fauna of free-ranging raccoons in central Europe						0	1
A220		1			2023	N. Peter, D. D. Dörge, S. Cunze, A. V. Schantz, A. Skaljic, S. Rueckert and S. Klimpel	Raccoons contraband – The metazoan parasite fauna of free-ranging raccoons in central Europe						0	4
A221		1			2023	N. Polakovicova, A. V. Adji, L. J. Myhill and A. R. Williams	Whipworm infection in mice increases co-infection of enteric pathogens, but promotes clearance of Ascaris larvae from the lungs						0	1
A222		1			2023	A. Robertson, J. Sall, M. Venzon, J. J. Olivas, X. Zheng, M. Cammer, N. Antao, R. S. Thur, J. Bethony, P. Nejsum, V. J. Torres, F. X. Liang and K. Cadwell	Bacterial contact induces polar plug disintegration to mediate whipworm egg hatching						0	1
A223		1			2023	S. Sabzi, S. Shahbazi, N. N. Goodarzi, F. H. Jouriani, M. Habibi, N. Bolourchi, A. Mirzaie and F. Badmasti	Genome-Wide Subtraction Analysis and Reverse Vaccinology to Detect Novel Drug Targets and Potential Vaccine Candidates Against Ehrlichia chaffeensis					Vaccination approach	0	4
A224		1			2023	A. Santodomingo, R. Thomas, S. Robbiano, J. E. Uribe, C. Parrague-Migone, J. Cabello-Stom, F. Vera-Otarola, C. Valencia-Soto, D. Moreira-Arce, E. Hidalgo-Hermoso and S. Munoz-Leal	Wild deer (Pudu puda) from Chile harbor a novel ecotype of Anaplasmaphagocytophilum						0	1
A225		1			2023	I. Schaefer, B. Kohn, C. Silaghi, S. Fischer, C. Marsboom, G. Hendrickx and E. Mueller	Molecular and Serological Detection of Anaplasma phagocytophilum in Dogs from Germany (2008-2020)						0	1
A226		1			2023	J. Snowden, M. Bartman, E. L. Kong and K. A. Simonsen	Ehrlichiosis					Book	0	4
A227		1			2023	M. Sučik and A. Valenčáková	Multilocus Sequence Typing as a Useful Tool for the Study of the Genetic Diversity and Population Structure of Cryptosporidium Spp						0	1
A228		1			2023	M. Szczotko, K. Kubiak, M. M. Michalski, L. Moerbeck, S. Antunes, A. Domingos and M. Dmitryjuk	Neoehrlichia mikurensis—A New Emerging Tick-Borne Pathogen in North-Eastern Poland?					Discussion: Neoehrlichia mikurensis	0	1
A229		1			2023	T. Szentivanyi, C. McKee, G. Jones and J. T. Foster	Trends in Bacterial Pathogens of Bats: Global Distribution and Knowledge Gaps						0	1
A230		1			2023	H. Tadesse, M. Grillini, G. Simonato, A. Mondin, G. Dotto, A. F. di Regalbono, B. Kumsa, R. Cassini and M. L. Menandro	Epidemiological Survey on Tick-Borne Pathogens with Zoonotic Potential in Dog Populations of Southern Ethiopia						0	7
A231		1		Anaplasmosis	2023	C. Tasdemir, S. Simsek, U. Onal, H. Cetinkaya, L. Aydin and E. Yilmaz	A difficult diagnosis of anaplasmosis with pneumonia: A case report						0	1
A232		1			2023	A. Tran, D. Becton and J. M. Mack	Clinical features of patients with infection induced hemophagocytic lymphohistiocytosis (HLH)						0	5
A233		1			2023	A. D. T. Tran, K. K. Mason and J. Mack	CLINICAL FEATURES OF PATIENTS WITH INFECTION INDUCED HLH: SET ETOPOSIDE ASIDE						0	4
A234		1			2023	D. Traversa, P. Milillo, R. Maggi, G. Simonato, A. Di Cesare, C. Pezzuto, M. Grillini, S. Morelli, M. Colombo, A. Passarelli, A. Grassano, P. Serio, M. Losurdo and R. Brueckmann	Seroexposure to Zoonotic Anaplasma and Borrelia in Dogs and Horses That Are in Contact with Vulnerable People in Italy						0	7
A235		1			2023	L. Tuzlak, E. V. C. Alves-Ferreira, A. Kennard, C. Shehata, C. L. Schwartz and M. E. Grigg	Ultrastructural identification and molecular characterization of two new parabasalid species that naturally colonize laboratory mice, Tritrichomonas musculus and Tritrichomonas casperi						0	1
A236		1			2023	S. Verma and A. Thakur	Editorial: Intracellular bacterial pathogens: Infection, immunity and interventions						0	3
A237		1			2023	A. Wiesinger, J. Wenderlein, S. Ulrich, S. Hiereth, L. Chitimia-Dobler and R. K. Straubinger	Revealing the Tick Microbiome: Insights into Midgut and Salivary Gland Microbiota of Female Ixodes ricinus Ticks						0	1
A238		1			2023	G. Xu, E. Foster, F. Ribbe, A. Hojgaard, R. J. Eisen, S. Paull and S. M. Rich	Detection of Ehrlichia muris eauclairensis in Blacklegged Ticks (Ixodes scapularis) and White-Footed Mice (Peromyscus leucopus) in Massachusetts					Gute Übersicht Ehrlichia Species; Ehrlichia muris eauclairensis	0	6
A239		1			2023	K. Xu, C. Cheong, W. P. Veldsman, A. Lyu, W. K. Cheung and L. Zhang	Accurate and interpretable gene expression imputation on scRNA-seq data using IGSimpute						0	1
A240		1			2023	R. Zobba, C. Murgia, M. Dahmani, O. Mediannikov, B. Davoust, R. Piredda, E. Schianchi, A. Scagliarini, M. Pittau and A. Alberti	Emergence of Anaplasma Species Related t						0	1
B1	1	1	1		1988	J. P. Taylor, T. G. Betz, D. B. Fishbein, M. A. Roberts, J. Dawson and M. Ristic	Serological Evidence of Possible Human Infection with Ehrlichia in Texas	J Infect Dis	USA	Retrospective serosurvey / case description	1986		1		English	6		6 out of 77 paired specimens tested			1	1	65	0	USA	Texas		USA	Texas	0	.		1986	.	.		0		1	1	1	1	5	.	.	1	38.3	1	.
																					1	1	44	1	USA	Texas		USA	Texas	0	.		1986	.	.		.		1	1	1	1	3	.	.	1	39.4	.	.
																					1	1	38	1	USA	Texas		USA	Texas	0	.		1986	.	.		.		1	0	1	0	.	x	.	0	.	0	0
																					1	1	51	0	USA	Texas		USA	Texas	0	.		1986	.	.		0		1	1	1	.	.	.	.	1	.	1	.
																					1	1	68	0	USA	Texas		USA	Texas	0	.		1986	.	.		0		1	1	1	.	.	.	.	1	.	1	.
																					1	1	45	0	USA	Texas		USA	Texas	0	.		1986	.	.		0		1	1	1	.	.	.	.	1	.	1	.
B2	1	1	1		1989	F. A. Manian, J. Weidner, J. Costello, D. B. Fishbein and J. E. Dawson	Human ehrlichiosis	Mo Med	USA	Case report	1989		1		English	2					1	1	57	0	USA	Missouri		USA	Missouri	0	2	veterinarian	1987	insulin dependent diabetes mellitus, hypertension, ulcerative colitis, bilateral hip replacement	1	cortison	0		1	1	1	1	21	12	.	1	39.7	.	.
																					1	1	51	0	USA	Missouri		USA	Missouri	0	2	construction worker	1988	.	.		0		1	1	1	1	4	4	.	1	40	1	.
B3	1	1	1		1989	I. Raad, V. Singh and T. J. Quan	Concurrent positive serology for ehrlichiosis and Lyme disease	J Infect Dis	USA	Case report	1989		1		English	1					1	1	32	0	USA	Florida		USA	Florida	0	.		1989	traumatic splenectomy at age 16	1	splenectomy	0		1	1		1	3	4	.	1	39.8	1	.
B4	1	1	1		1989	B. P. Simmons and J. R. Hughey	Ehrlichia in Tennessee	South Med J	USA	Case report	1989		1		English	1					1	1	77	0	USA	Tennessee		USA	Tennessee	0	3	preparing deer stands for hunting season	1988	.	.		0		1	1		1	.	.	.	1	.	.	.
B5	1	1	1		1990	J. R. Harkess, D. Stucky and S. A. Ewing	Neurologic abnormalities in a patient with human ehrlichiosis	South Med J	USA	Case report	1990		1		English	1					1	1	35	0	USA	Oklahoma		USA	Oklahoma	0	.		1988	.	.		0		1	1	1	1	2	6	.	1	38.4	1	.
B7	1	1	1		1992	R. W. Armstrong	Ehrlichiosis in a visitor to Virginia	West J Med	USA	Case report	1992		1		English	1					1	1	63	1	USA	Virginia		USA	California	0	.		1991	0	0		0		1	1	1	1	.	6	.	1	39.6	.	.
B8	1	1	1		1994	P. W. Paparone and W. B. Glenn	Lyme disease with concurrent ehrlichiosis	J Am Osteopath Assoc	USA	Case report	1994	etiologic agent was thougt to be Ehrlichia canis…	1		English	1					1	1	38	1	USA	New Jersey		USA	New Jersey	0	.		1992	.	.		.		1	1		1	3	3	.	1	.	1	1
B9	1	1	1		1997	C. D. Paddock, J. W. Sumner, G. M. Shore, D. C. Bartley, R. C. Elie, J. G. McQuade, C. R. Martin, C. S. Goldsmith and J. E. Childs	Isolation and characterization of Ehrlichia chaffeensis strains from patients with fatal ehrlichiosis	J Clin Microbiol	USA	Case report	1997		1		English	2	1 (241)				1	1	51	1	USA	Florida		USA	Florida	0	2	working in heavily wooded area	1996	Hashimoto's thyreoiditis treated by thyroidectomy in 1993	.		0		1	1	1	1	7	6	.	1	38.5	.	.
B10	1	1	1		1997	R. F. Trotta, D. R. Hospenthal, S. P. Bennett, A. M. Daniels and J. T. Fishbain	Human monocytic ehrlichiosis with concurrent Lyme antibody seroconversion	Infectious Diseases in Clinical Practice	USA	Case report	1997		1		English	3					1	1	44	0	USA	Virginia		USA	.	0	3	camping	1997	Rheumatoid arthritis	.		0		1	1	1	1	14	3	.	1	39.5	1	.
																					1	1	21	0	USA	.		USA	.	0	.		1997	0	0		0		1	1	1	1	9	5	.	1	40.3	.	.
																					1	1	40	1	USA	.		USA	.	0	.		1997	Rheumatoid arthritis	.		.		1	1	1	1	5	.	.	1	40	.	.
B11	1	1	1		1999	F. Scaglia, L. B. Vogler, L. C. Hymes and A. Maki, Jr.	Minimal change nephrotic syndrome: a possible complication of ehrlichiosis	Pediatr Nephrol	USA	Case report	1999		1		English	1					1	1	16	0	USA	Georgia		USA	Georgia	0	3	hiking	1994	juvenile rheumatoid arthritis at age 2, complete remission for 10 years prior to his illness	.		0		1	1	1	1	5	56	.	1	39	.	.
B12	1	1	1		2000	J. S. Dumler, C. Dey, F. Meier and L. L. Lewis	Human monocytic ehrlichiosis: a potentially severe disease in children	Arch Pediatr Adolesc Med	USA	Case report	2000		1		English	2					1	1	6	1	USA	Maryland		USA	Maryland	0	3	camping	2000	vesicoureteric reflux, TMP-SMX prophylaxis	.		0		1	1	1	1	3	.	.	1	40	.	.
																					1	1	7	1	USA	Maryland		USA	Maryland	0	.		2000	.	.		0		1	1	1	1	7	.	.	1	38.9	.	.
B13	1	1	1		2000	M. G. Weeks	Ehrlichiosis ... in Hawaii? An unusual presentation	Hawaii Med J	Hawaii	Case report	2000	Speziell lange Inkubationszeit oder Infektion in Hawaii?	1		English	1					1	1	29	0	USA	Texas		USA	Hawaii	0	2	field exercises	2000	.	.		0		1	1	1	1	14	.	.	1	39.4	1	.
B14	1	1	1		2001	M. Z. Javed, M. Srivastava, S. Zhang and M. Kandathil	Concurrent babesiosis and ehrlichiosis in an elderly host	Mayo Clin Proc	USA	Case report	2001		1		English	1					1	1	85	0	USA	.		USA	Oklahoma	0	3	gardening, golf	1999	hypertension	.		0		1	1		1	4	3	.	1	39.5	1	.
B16	1	1	1		2007	L. K. Prince, A. A. Shah, L. J. Martinez and K. A. Moran	Ehrlichiosis: making the diagnosis in the acute setting	South Med J	USA	Case report	2007		1		English	1					1	1	57	1	USA	Maryland		USA	.	0	3	gardening	2007	hypertension, hyperlipidemia, obesity	0	.	0		1	1	1	1	7	2	.	1	38.9	.	.
B17	1	1	1		2009	W. V. Stoecker, D. A. Calcara, J. M. Malters, M. Clonts and E. D. Everett	Tick-borne febrile illnesses lacking specific symptoms	Mo Med	USA	Case report	2009		1		English	1					1	1	77	1	USA	Pennsylvania		USA	Pennsylvania	0	.		2008	.	.		0		1	1	1	0	4	x	.	1	38.9	.	.
B18	1	1	1		2012	B. A. Cunha, A. Petelin and J. E. Hage	Ehrlichia chaffeensis presenting with bilateral anterior thigh pain (Louria's sign)	Travel Med Infect Dis	USA	Case report	2012	Louria's sign of bacteremia Louria DB, Sen P, Kapila R, Johnson E, Smith L, Roberts R. Anterior thigh pain or tenderness: a dragnostically useful manifestation of bacteremia. Arch Intern Med 1985;145:657e8	1		English	1					1	1	65	1	USA	New York		USA	New York	0	.		2012	.	.		0		1	1	1	1	.	x	.	1	.	0	.
B19	1	1	1		2012	N. Ismail, D. H. Walker, P. Ghose and Y. W. Tang	Immune mediators of protective and pathogenic immune responses in patients with mild and fatal human monocytotropic ehrlichiosis	BMC Immunol	USA	Case report	2012	Cytokin und Chemokin - Konzentrationen in milder vs. schwerer Ehrlichiose	1		English	2					1	1	24	0	USA	.		USA	Tennessee / Pennsylvania	0	3	.	2012	0	0		0		1	1	1	.	3	.	.	1	.	.	.
																					1	1	7	0	USA	.		USA	Tennessee / Pennsylvania	0	3	camping	2012	acute lymphocytic leukemia	1	ALL	0		1	1	1	1	4	6	.	1	.	.	.
B20	1	1	1		2012	I. D. Kane, F. A. Fish and K. M. Edwards	Ehrlichia myocarditis in an adolescent	Infectious Diseases in Clinical Practice	USA	Case report	2012	Erklärungsversuch und Referenzen zu TMP-SMX	1		English	1					1	1	14	0	USA	Tennessee		USA	Tennessee	0	3	scout camp	2010	0	0		0		1	1		1	.	11	.	1	38.6	.	.
B21	1	1	1		2014	D. J. Caster, J. T. Summersgill, P. Paueksakon, R. F. Massung, W. J. Shieh and K. R. McLeish	Mixed cryoglobulinemia and secondary membranoproliferative glomerulonephritis associated with ehrlichiosis	CEN Case Rep	USA	Case report	2014		1		English	1					1	1	40	0	USA	Kentucky		USA	Kentucky	0	.		2014	type 2 diabetes	.		0		1	1	1	1	.	.	.	1	39.4	.	.
B22	1	1	1		2014	A. Hidrón Botero, F. Muñoz Ramirez and J. Vega Miranda	Primer caso de ehrlichiosis monocítica humana reportado en Colombia	Infectio	Colombia	Case report	2014		1		Spanish	1					1	1	19	0	Colombia			Colombia		0	2	military	2014	0	0		0		1	1	1	1	3	37	.	1	.	.	.
B23	1	1	1		2014	J. L. Stollings, S. N. Chadha, A. M. Paul, C. M. Shaver and D. Hagaman	Doxycycline desensitization for a suspected case of ehrlichiosis	J Allergy Clin Immunol Pract	USA	Case report	2014	Doxycycline-Desensibilisierung	1		English	1					1	1	41	1	USA	.		USA	.	0	.		2014	severe adverse reaction to doxycycline, asthma, hypertension, omeprazole, enalapril	.		.		1	1		1	.	.	.	1	.	.	.
B25	1	1	1		2016	E. Halac	[Ehrlichia infection in a child: clinical findings and review of the literature]	Arch Argent Pediatr	Spain	Case report	2016		1		Spanish	1					1	1	12	0	Spain			Spain		0	.		2016	.	.		0		1	1	1	1	21	.	.	1	.	.	.
B26	1	1	1		2016	R. M. Harris, B. A. Couturier, S. C. Sample, K. S. Coulter, K. K. Casey and R. Schlaberg	Expanded Geographic Distribution and Clinical Characteristics of Ehrlichia ewingii Infections, United States	Emerg Infect Dis	USA	Case report	2016		1		English	5					1	1	24	0	USA	New Jersey		USA		0	.		2014	0	0		0		1	1		.	.	.	.	1	38.9	.	.
																					1	1	38	0	USA	Missouri		USA		0	.		2014	0	0		0		1	1		.	10	.	.	1	38.9	.	.
																					1	1	73	0	USA	Indiana		USA		0	.		2014	type 1 diabetes, hypertension, stroke	0		0		1	1		.	.	.	.	1	.	.	.
																					1	1	74	0	USA	Arkansas		USA		0	.		2014	diffuse large B-cell lymphoma (treated with gemcitabine), lung cancer (treated with right lobectomy), COPD that required suppplemtary oxygen, coronary artery disease, hypothyroidism	1	cancer treatment	0		1	1		1	14	.	.	1	37.8	.	.
																					1	1	73	0	USA	Missouri		USA		0	.		2014	bladder cancer (treated with immunotherapy), melanoma (surgical excision), type 1 diabetes, hypothyroidism	1	cancer treatment	0		1	1		.	.	.	.	1	.	.	.
B27	1	1	1		2016	H. Raja, R. C. Mercer and S. J. Bakri	PRESUMED POSTERIOR UVEITIS RELATED TO EHRLICHIA EXPOSURE	Retin Cases Brief Rep	USA	Case report	2016		1		English	1					1	1	68	1	USA	Missouri		USA		0	.		2016	decreased vision bilaterally for 4 years with subjective detoriation the month before consulation, suspected pars planitis, steroid-induced glaucoma and retinal holes. Previous treatment with sub-Tenon's triamcinolone, cryopexy, vitrectomy and cataract surgery in both eyes.	0		0		1	1	1	0	.	x	.	.	.	.	.
B29	1	1	1		2017	V. Bhalla, B. Rodgers and J. Lin	Sudden sensorineural hearing loss in human monocytic ehrlichiosis	Ear Nose Throat J	USA	Case report	2017		1		English	2					1	1	31	1	USA	Kansas		USA		0	.		2017	chronic sinusitis	.		.		1	1	1	1	.	7	.	1	.	.	.
																					1	1	82	1	USA	Kansas		USA		0	.		2017	benign paroxysmal positional vertigo, hypertension, hypothyroidism	.		0		1	1	1	1	1	4	.	1	.	1	.
B30	Human Monocytic Ehrlichiosis presenting as Guillain–Barré syndrome (P3.315) | Neurology	1	1		2017	H. Zhu, V. Arukala, S. Sheikh, A. Uprety, D. McCrary, T. Silverman and H. Cranston	Human monocytic ehrlichiosis presenting as guillain-barre syndrome	Neurology	USA	Case report	2017		1		English	1					1	1	50	1	USA			USA		0	.		2017	.	.		0		1	1	1	1	.	.	.	1	.	1	.
B33	1	1	1		2018	A. Mah, G. M. Viola, E. Ariza Heredia, K. Rezvani, P. Kebriaei, M. M. Bhatti, X. Han, E. J. Shpall and V. E. Mulanovich	Graft loss attributed to possible transfusion-transmitted ehrlichiosis following cord blood stem cell transplant	Transpl Infect Dis	USA	Case report	2016		1		English	1					1	1	59	1	USA	Oklahoma		USA		0	.		2016	acute myelogenous leukemia, caspofungin, ciprofloxacon and valacyclovir for prophylaxis	1	fludarabine, cyclophosphamide, anti-thymocyte globulin, 2 Gy total body irradiation, tacrolimus, mycophenolate mofetil	0		1	1	1	1	.	.	.	1	.	.	.
B34	1	1	1		2019	P. Chung, E. Arain and E. Gilbert	EHRLICHIOSIS: A RARE CAUSE OF SEPSIS AND HEMOPHAGOCYTIC LYMPHOHISTIOCYTOSIS	Chest	USA	Case report	2019		1		English	1					1	1	48	1	USA	Kentucky		USA		0	.		2019	0	0		0		1	1		1	.	.	.	1	40.6	.	.
B35	1	1	1		2019	R. Mahapatra, D. Cohen, A. W. Viccellio, A. Sasson, J. Bandovic, E. D. Spitzer, A. Lier and L. A. Marcos	Acute acalculous cholecystitis as a manifestation of ehrlichiosis	Ticks Tick Borne Dis	USA	Case report	2019		1		English	1					1	1	57	1	USA	New York		USA		0	.		2019	.	.		0		1	1	1	1	4	6	.	1	39.2	1	.
B36	1	1	1		2019	Y. Raru, A. Abu-Hashyeh and F. Zeid	SEPTIC SHOCK AND HEMOPHAGOCYTIC LYMPHOHISTOCYTOSIS IN AN IMMUNOCOMPROMISED HOST SECONDARY TO EHRLICHIOSIS	Chest	USA	Case report	2012		1		English	1					1	1	47	0	USA			USA		0	.		2012	HIV	1	HIV	0		1	1		1	7	.	.	1	.	1	.
B37	1	1	1		2020	V. E. Alcántara-Rodríguez, S. Sánchez-Montes, H. Contreras, P. Colunga-Salas, L. Fierro-Flores, S. Avalos, F. Rodríguez-Rangel, I. Becker and D. H. Walker	Human Monocytic Ehrlichiosis, Mexico City, Mexico	Emerg Infect Dis	USA	Case report	2017		1		English	1					1	1	37	0	Mexico			Mexico		0	.		2017	transtrochanteric fracture of the left femoral head as a result of a suicide attempt by fall of a bridge	.		0		1	1	1	1	.	63	.	1	.	.	.
B38	1	1	1		2020	E. B. Breitschwerdt and R. G. Maggi	My Mother's Story: Tick Borne Ehrlichiosis and a Life Well-Lived	Vector Borne Zoonotic Dis	USA	Case report	2019		1		English	1					1	1	95	1	USA	Maryland		USA		0	.		2019	history of pneumonia and recurrent UTI, dementia	.		0		1	1	1	1	.	.	.	1	.	.	.
B39	1	1	1		2020	S. S. Cabler, P. G. Hogan, S. A. Fritz, J. J. Bednarski and D. A. Hunstad	Incidence and treatment of hemophagocytic lymphohistiocytosis in hospitalized children with Ehrlichia infection	Pediatr Blood Cancer	USA	Case report	2020		1		English	8		8 patients with HLH due to HME in a cohort of 49 children diagnosed with HME			1	1	8	1	USA			USA	Missouri	0	.		2000-2016	.	.		0		1	1	1	1	7	.	.	1	.	.	.
																					1	1	3	1	USA			USA	Missouri	0	.		2000-2016	.	.		0		1	1	1	1	12	.	.	1	.	.	.
																					1	1	7	1	USA			USA	Missouri	0	.		2000-2016	.	.		0		1	1	1	1	7	.	.	1	.	.	.
																					1	1	13	1	USA			USA	Missouri	0	.		2000-2016	.	.		0		1	1	1	1	10	.	.	1	.	.	.
																					1	1	15	0	USA			USA	Missouri	0	.		2000-2016	.	.		0		1	1	1	1	6	.	.	1	.	.	.
																					1	1	7	1	USA			USA	Missouri	0	.		2000-2016	.	.		0		1	1	1	1	5	.	.	1	.	.	.
																					1	1	10	0	USA			USA	Missouri	0	.		2000-2016	.	.		0		1	1	1	1	4	.	.	1	.	.	.
																					1	1	9	1	USA			USA	Missouri	0	.		2000-2016	.	.		0		1	1	1	1	6	.	.	1	.	.	.
B40	1	1	1		2020	C. N. Dahm, B. Q. Yang, D. E. Clark, W. C. Armstrong and L. W. Stevenson	Human Monocytic Ehrlichiosis Associated With Myocarditis and Hemophagocytic Lymphohistiocytosis	JACC Case Rep	USA	Case report	2020		1		English	3					1	1	41	0	USA			USA	Tennessee	0	3	trail runner	2020	.	.		0		1	1		1	6	5	.	1	.	.	.
																					1	1	60	1	USA			USA	Tennessee	0	.		2020	.	.		0		1	1		1	3	12	.	1	.	.	.
																					1	1	68	0	USA			USA	Tennessee	0	.		2020	.	.		0		1	1		1	3	8	.	1	.	.	.
B41	1	1	1		2020	T. P. Patel, P. Beck, D. Chairman and H. Regunath	Ehrlichiosis Presenting as Hemophagocytic Lymphohistiocytosis in an Immunocompetent Adult	IDCases	USA	Case report	2020	Discussion: Limitations durch unspezifische PCR	1		English	1					1	1	63	0	USA	Missouri		USA		0	.		2020	hypertension, coronary artery disease, hypothyroidism, chronic low back pain	.		0		1	1		1	10	.	.	1	39.4	.	.
B43	https://n.neurology.org/content/96/15_Supplement/4841	1	1		2021	C. Judge, A. Ravichandran and A. Walsh	Secondary hemophagocytic lymphohistiocytosis due to human monocytic ehrlichiosis in an immunosuppressed renal transplant adult	Neurology	USA	Case report	2021		1		English	1					1	1	66	0	USA			USA		0	.		2021	adult onset stills disease	1	renal transplant	0		1	1	1	1	7	21	.	1	.	1	.
B44	1	1	1		2021	J. R. Malhis, A. Mahmoud, A. Belote and A. Ebers	Case of ehrlichiosis induced Guillain-Barre Syndrome in a 71 year-old female	IDCases	USA	Case report	2021		1		English	1					1	1	71	1	USA	Arkansas		USA		0	3	hiking	2021	0	0		0		1	1	1	1	21	.	.	1	38.9	1	.
B45	1	1	1		2021	A. Mitma, M. J. Burgess and F. Van Rhee	Ehrlichia-induced hemophagocytic lymphohistiocytosis after autologous stem cell transplant	Transpl Infect Dis	USA	Case report	2021		1		English	1					1	1	72	0	USA	Arkansas		USA		0	2	farmer	2019	history of IgG lambda multiple myeloma and ASCT	1	maintenance chemotherapy with anti-CD38 monoclonal antibody, daratumumab and pomalidomide	0		1	1	1	1	.	.	.	1	.	.	.
B47	1	1	1		2021	A. Zavell and K. Braudis	26432 A case of bullous porokeratosis–like eruption in the setting of Ehrlichia infection	Journal of the American Academy of Dermatology	USA	Case report	2021		1		English	1					1	1	75	0	USA			USA	Missouri	0	.		2021	stage III CKD, HTN, MS with remote history of optic neuritis, OSA, HLD	.		0		1	1		1	.	.	.	1	.	.	.
B48	1	1	1		2022	H. Abernathy, A. Alejo, V. Arahirwa, O. Mansour, A. Brown-Marusiak, D. Giandomenico and R. M. Boyce	"Leopards do not change their spots:" tick borne disease symptomology case report	BMC Infect Dis	USA	Case report	2022		1		English	1					1	1	31	0	USA	North Carolina		USA	North Carolina	0	3	fishing	2022	traumatic spinal cord injury causing paraplegia	.		0		1	1		1	3	6	.	1	39.4	.	.
B49	1	1	1		2022	N. S. Singh, A. L. Pagano, A. J. Hays, A. Kats, S. M. Dahl, B. A. Warady, N. T. Beins and D. E. Yin	Ehrlichia-induced hemophagocytic lymphohistiocytosis in a pediatric kidney transplant recipient	Pediatr Transplant	USA	Case report	2022		1		English	1					1	1	16	0	USA			USA		0	.	.	2022	ESKD due to multicystic dysplasic kidney disease received a living unrelated donor kidney transplant 16 days prior to presentation; anti-CMV hyperimmunoglobulin, fluconazole, valganciclovir and TMP-SMX for prophylaxis	1	renal transplant - mycophenolate mofetil, tacrolimus, prednisone	0		1	1		1	1	13	.	1	38.9	.	.
B51	1	1	1		2023	K. Hammoud, R. Fulmer, M. Hamner and W. El Atrouni	Ehrlichiosis-Associated Hemophagocytic Lymphohistiocytosis: A Case Series and Review of the Literature	Case Rep Hematol	USA	Case report	2023		1		English	4					1	1	4	1	USA	Missouri		USA		0	3	travel to a lake house	2023	0	0		0		1	1	1	1	3	.	.	1	40	.	.
																					1	1	67	1	USA	Missouri		USA		0	.		2023	autoimmune hepatitis, cirrhosis	1	azathioprine	0		1	1	1	1	7	.	.	1	.	.	.
																					1	1	69	1	USA			USA		0	.		2023	alcohol use disorder	.		0		1	1	1	1	.	.	.	1	.	.	.
																					1	1	47	0	USA			USA		0	.		2023	0	0		0		1	1	1	1	.	16	.	1	.	.	.
S67	1	1	1		2012	Montes-Farah J, de la Vega-del Risco F, Bello-Espinosa A,Fortich-Salvador AS.	Coinfeccion de babesiosis y ehrlichiosis:un caso en Cartagena de Indias, Colombia	Rev Cienc Biomed.	Colombia	Case report	2012		1		Spanish	1					1	1	55	1	Colombia			Colombia		0	.		2012	.	.		0		1	1		1	.	.	.	1	39	.	.
S68	1	1	1		2006	Sagun Pendse, MD,1 Jurij R. Bilyk, MD,1 and Michael S. Lee, MD	The Ticking Time Bomb	Survey of Ophthalmology	USA	Case report	2006		1		English	1					1	1	46	0	USA			USA		0	2	farmer	2006	hypertension, hypercholesterolemia	0		0		1	1		.	14	.	.	1	.	.	.
B53	1	1	1		2009	J. G. Schneider	Human ehrlichiosis: a case study	Clin Lab Sci	USA	Case report	2009		1		English	1					1	1	52	0	USA			USA		0	.		2009	.	.		0		1	1	1	1	28	.	.	0	.	0	0
B54	1	1	1		1993	Rathore, M. H. Meyer, K.	Human ehrlichiosis in Florida	J Fla Med Assoc	USA	Case report	1993		1		English	1					1	1	56	1	USA			USA		0	.		1993	.	.		0		1	1	1	1	.	.	.	1	38.7	1	.
B55	1	1	1		1995	Hawkins, M. M.	Human ehrlichiosis: a case report from the South Carolina lowcountry	J S C Med Assoc	USA	Case report	1995		1		English	1					1	1	78	1	USA	South Carolina		USA	South Carolina	0	.		1995	atrial fibrillation, COPD, coronary artery disease, hypertension	.		0		1	1		1	.	.	.	.	.	.	.
B56	1	1	1		1990	Ende, M. O'Donnal, P. M. Ende, F. I.	Ehrlichiosis in Virginia: Case reports	Virginia Medical	USA	Case report	1990		1		English	2					1	1	66	0	USA	Virginia		USA	Virginia	0	2	farmer	1989	0	0		0		1	1	1	1	7	.	.	1	38.9	.	1
																					1	1	69	0	USA	Tennessee		USA	Tennessee	0	.		1989	bleeding ulcer and hypertension	.		0		1	1		1	7	.	.	1	38.9	1	.
B57	1	1	1		1994	Tisdale, J. F. Veldkamp, P.	Ehrlichiosis	J Tenn Med Assoc	USA	Case report	1994		1		English	1					1	1	74	0	USA	Tennessee		USA	Tennessee	0	.		1994	0	0		0		1	1	1	1	4	.	.	1	40.3	1	.
B58	1	1	1		2005	Fritz, C. L. Bronson, L. R. Smith, C. R. Crawford-Miksza, L. Yeh, E. Schnurr, D.	Clinical, epidemiologic, and environmental surveillance for ehrlichiosis and anaplasmosis in an endemic area of northern California	J Vector Ecol	USA	Case report	2005		1		English	2					1	1	43	0	USA	California		USA	California	0	.		1997-1999	.	.		0		1	1	1	.	.	.	.	1	.	1	.
																					1	1	46	0	USA	California		USA	California	0	.		1997-1999	.	.		0		1	1	1	.	.	.	.	1	.	.	.
B60	1	1	1		1991	Gilson, I. Jones, P.	Human ehrlichiosis diagnosed in Wisconsin	Wis Med J	USA	Case report	1991		1		English	1					1	1	40	0	USA	Florida		USA	Wisconsin	0	2	alligator surveying	1990	0	0		0		1	1	1	.	4	.	.	1	40	1	.
B61	1	1	1		2023		Emergence of ehrlichiosis by a new tick-borne Ehrlichia species in China	Int J Infect Dis	China	Case series	2021		1		English	19		19 out of 106 patients with fever, rash and tick exposure			0	1	55	1	China			China		0	2	agricultural activities	2021	.	.		0		1	1		1	median 5 (range 4-12)	.	.	1	.	1	.
																					0	1	79	1	China			China		0	2	agricultural activities	2021	.	.		0		1	1		1	median 5 (range 4-12)	.	.	1	.	1	.
																					0	1	59	1	China			China		0	2	agricultural activities	2021	.	.		0		1	1		1	median 5 (range 4-12)	.	.	1	.	1	.
																					0	1	75	1	China			China		0	2	agricultural activities	2021	.	.		0		1	1		1	median 5 (range 4-12)	.	.	1	.	1	.
																					0	1	63	1	China			China		0	2	agricultural activities	2021	.	.		0		1	1		1	median 5 (range 4-12)	.	.	1	.	1	.
																					0	1	68	0	China			China		0	2	agricultural activities	2021	.	.		0		1	1		1	median 5 (range 4-12)	.	.	1	.	1	.
																					0	1	66	1	China			China		0	2	agricultural activities	2021	.	.		0		1	1		1	median 5 (range 4-12)	.	.	1	.	1	.
																					0	1	68	0	China			China		0	2	agricultural activities	2021	.	.		0		1	1		1	median 5 (range 4-12)	.	.	1	.	1	.
																					0	1	57	1	China			China		0	2	agricultural activities	2021	.	.		0		1	1		1	median 5 (range 4-12)	.	.	1	.	1	.
																					0	1	73	0	China			China		0	2	agricultural activities	2021	.	.		0		1	1		1	median 5 (range 4-12)	.	.	1	.	1	.
																					0	1	58	1	China			China		0	2	agricultural activities	2021	.	.		0		1	1		1	median 5 (range 4-12)	.	.	1	.	1	.
																					0	1	51	1	China			China		0	2	agricultural activities	2021	.	.		0		1	1		1	median 5 (range 4-12)	.	.	1	.	1	.
																					0	1	58	1	China			China		0	2	agricultural activities	2021	.	.		0		1	1		1	median 5 (range 4-12)	.	.	1	.	1	.
																					0	1	55	1	China			China		0	2	agricultural activities	2021	.	.		0		1	1		1	median 5 (range 4-12)	.	.	1	.	1	.
																					0	1	43	1	China			China		0	2	agricultural activities	2021	.	.		0		1	1		1	median 5 (range 4-12)	.	.	1	.	1	.
																					0	1	57	0	China			China		0	2	agricultural activities	2021	.	.		0		1	1		1	median 5 (range 4-12)	.	.	1	.	1	.
																					0	1	69	1	China			China		0	2	agricultural activities	2021	.	.		0		1	1		1	median 5 (range 4-12)	.	.	1	.	1	.
																					0	1	69	1	China			China		0	2	agricultural activities	2021	.	.		0		1	1		1	median 5 (range 4-12)	.	.	1	.	1	.
																					0	1	58	1	China			China		0	2	agricultural activities	2021	.	.		0		1	1		1	median 5 (range 4-12)	.	.	1	.	1	.
10027
10028
10029
10030
10031
10032
10033
10034
10035
10036
10037
10038
10039
10040
10041
10042
10043
10044
10045
10046
10047
10048
10049
10050
10051
10052
10053
10054
10055
10056
10057
10058
10059
10060
10061
[truncated: 1,995 more rows]
[truncated: 111 more columns]
